# Supplementary material for: Genome-wide identification of vegetative phase transition-associated microRNAs and target predictions using degradome sequencing in Malus hupehensis
Source: BMC Genomics. 2014 Dec 17;15(1):1125. doi: 10.1186/1471-2164-15-1125 (PMC4523022; doi:10.1186/1471-2164-15-1125)
Supplement: Supplementary file 2 — Additional file 2: Primer sequences of selected known and novel miRNAs and target genes for qRT-PCR validation experiments in Malus hupehensis . (XLSX 12 KB) [file 12864_2014_7075_MOESM2_ESM.xlsx]

## Sheet: Sheet1
Additional file 2. Primer sequences of selected known and novel miRNAs and target genes for qRT-PCR validation experiments in Malus hupehensis.
Category	Gene	Primer	Primer sequence
Small RNA qRT-PCR	mdm-miR156	forward	AGCCTGACAGAAGAGAGTGAGCA
	mdm-miR160	forward	TGCCTGGCTCCCTGTATGC
	mdm-miR162	forward	CGTCGATAAACCTCTGCATCCA
	mdm-miR172	forward	GACGGAATCTTGATGATGCTGC
	mdm-miR3627	forward	CTCGCAGGAGAGATGGCACTAA
	mdm-miR393	forward	TCCAAAGGGATCGCATTGAT
	mdm-miR398a	forward	TGTGTTCTCAGGTCACCCCTT
	mdm-miR398b	forward	TGTGTTCTCAGGTCGCCCCTG
	mdm-miR5225	forward	TCTGTCGAAGGTGAGATGGTGC
	mdm-miR535	forward	TGACAACGAGAGAGAGCACGC
	mdm-miR858	forward	CTTCGTTGTCTGTTCGACCTGAA
	novel-miR207	forward	CGTTTCGGAGGAAGAAGAAGGAA
	novel-miR329	forward	GAGGACGAGGAAGATGGGGA
	novel-miR486	forward	GCATTTGCACCTGCACTTGTA
	novel-miR492	forward	CGUGGCAUCAUCAAGAUUCAC
miRNA targets qRT-PCR	SBP (MDP0000146640)	forward	GGTCAGAACGGTAGTCAATATC
		reverse	GAAGTTATGGCTGGCTGGTATG
	SPL2 (MDP0000155354)	forward	GCCCAACCGCAATCACA
		reverse	CAGGTTTTCCAGTTCCCACAA
	SPL9 (MDP0000297978)	forward	TCGGGTGTCGGGATGAA
		reverse	GTCGTCGGAAAGTGATTGGAG
	AP2 (MDP0000296716)	forward	CACGATCTTCAACTTCGGTAT
		reverse	ATTGTTCAAGCCTCCAGTGAC
	AP2-Like (MDP0000137561)	forward	TCCCAGCATCTACGATAACGAG
		reverse	CTCCAATCGGCATCAAGTTGCAT
	ARF16 (MDP0000221322)	forward	AACCTATCTTGCTTGCTAAC
		reverse	GCTGCTCTGTAAGTATTGG
	ARF17 (MDP0000256621)	forward	CTTCAAGTCTCGTCTCGCTCC
		reverse	GCTCTTCATCTCCTCCGCTTC
	AFB2 (MDP0000203334)	forward	GGACAGCGACAATGGTATGC
		reverse	GACGCCACTCTCCATCTGAT
	AFB3 (MDP0000268652)	forward	TGGCAGTGAGTTGATAGAGTT
		reverse	GGCAGAAGTAGAGCAACGAAT
	TIR1 (MDP0000125975)	forward	TGGTAGTCACCGACGAGACC
		reverse	CAAGAGGCACAGAACGATTGAG
	LETM1-LIKE (MDP0000187512)	forward	CGAGGGGATGGTAGAGACAGAG
		reverse	CAGGTTGCTTGGCTGATAGTTG
	DC19 (MDP0000308890)	forward	CAGTACATGCGAACGATTCACC
		reverse	GAACAACTCATCCACACGACT
	ADH2 (MDP0000193167)	forward	ACGTTTAGCCAGTACACAGTTG
		reverse	AGCCCTCATCACCGAGACAT
	RD19 (MDP0000189200)	forward	GCTGGTGGACTAATGAAGGAAGA
		reverse	CAAGGGAGATGACGCTGAAA
	MYB5 (MDP0000143276)	forward	CGCCGATACTACAACTACA
		reverse	CCACTCCAACCCATAAGAA
	ACA8 (MDP0000258197)	forward	ACGCAAGACGACTGAGCAAG
		reverse	AGGTGAGGAAGAGGAGGAAGG
	MdACT	forward	TGACCGAATGAGCAAGGAAATTACT
		reverse	TACTCAGCTTTGGCAATCCACATC
