# Supplementary material for: Genome-wide identification of vegetative phase transition-associated microRNAs and target predictions using degradome sequencing in Malus hupehensis
Source: BMC Genomics. 2014 Dec 17;15(1):1125. doi: 10.1186/1471-2164-15-1125 (PMC4523022; doi:10.1186/1471-2164-15-1125)
Supplement: Supplementary file 6 — Additional file 6: The total number of distinct transcripts targeted by unique known miRNAs detected in the Malus hupehensis . (XLSX 55 KB) [file 12864_2014_7075_MOESM6_ESM.xlsx]

## Sheet: known miRAN-target
Additional file 6. The total number of distinct transcripts targeted by unique known miRNAs detected in the Malus hupehensis.
miRNA	Target
mdm-miR156a	MDP0000119458	mRNA_loc:MDP0000119458:1:1584:+	csite:1038	csite_count:677	score:1
mdm-miR156a	MDP0000119458	mRNA_loc:MDP0000119458:1:1584:+	csite:1039	csite_count:120	score:1
mdm-miR156a	MDP0000119458	mRNA_loc:MDP0000119458:1:1584:+	csite:1037	csite_count:102	score:1
mdm-miR156a	MDP0000142582	mRNA_loc:MDP0000142582:1:1008:+	csite:793	csite_count:34	score:2
mdm-miR156a	MDP0000146640	mRNA_loc:MDP0000146640:1:1473:+	csite:1089	csite_count:52	score:1
mdm-miR156a	MDP0000155354	mRNA_loc:MDP0000155354:1:1545:+	csite:1146	csite_count:60	score:1
mdm-miR156a	MDP0000155354	mRNA_loc:MDP0000155354:1:1545:+	csite:1145	csite_count:53	score:1
mdm-miR156a	MDP0000171877	mRNA_loc:MDP0000171877:1:1527:+	csite:1086	csite_count:677	score:1
mdm-miR156a	MDP0000171877	mRNA_loc:MDP0000171877:1:1527:+	csite:1087	csite_count:120	score:1
mdm-miR156a	MDP0000171877	mRNA_loc:MDP0000171877:1:1527:+	csite:1085	csite_count:102	score:1
mdm-miR156a	MDP0000176265	mRNA_loc:MDP0000176265:1:930:+	csite:715	csite_count:69	score:1
mdm-miR156a	MDP0000176265	mRNA_loc:MDP0000176265:1:930:+	csite:714	csite_count:45	score:1
mdm-miR156a	MDP0000193702	mRNA_loc:MDP0000193702:1:1536:+	csite:1038	csite_count:677	score:1
mdm-miR156a	MDP0000193702	mRNA_loc:MDP0000193702:1:1536:+	csite:1039	csite_count:120	score:1
mdm-miR156a	MDP0000193702	mRNA_loc:MDP0000193702:1:1536:+	csite:1037	csite_count:102	score:1
mdm-miR156a	MDP0000210138	mRNA_loc:MDP0000210138:1:1323:+	csite:1050	csite_count:138	score:1
mdm-miR156a	MDP0000210138	mRNA_loc:MDP0000210138:1:1323:+	csite:1051	csite_count:104	score:1
mdm-miR156a	MDP0000246046	mRNA_loc:MDP0000246046:1:1473:+	csite:1032	csite_count:677	score:1
mdm-miR156a	MDP0000246046	mRNA_loc:MDP0000246046:1:1473:+	csite:1033	csite_count:120	score:1
mdm-miR156a	MDP0000246046	mRNA_loc:MDP0000246046:1:1473:+	csite:1031	csite_count:102	score:1
mdm-miR156a	MDP0000249364	mRNA_loc:MDP0000249364:1:2997:+	csite:2724	csite_count:60	score:1
mdm-miR156a	MDP0000249364	mRNA_loc:MDP0000249364:1:2997:+	csite:2723	csite_count:53	score:1
mdm-miR156a	MDP0000263766	mRNA_loc:MDP0000263766:1:2169:+	csite:966	csite_count:138	score:1
mdm-miR156a	MDP0000263766	mRNA_loc:MDP0000263766:1:2169:+	csite:967	csite_count:104	score:1
mdm-miR156a	MDP0000297978	mRNA_loc:MDP0000297978:1:1146:+	csite:804	csite_count:97	score:1
mdm-miR156a	MDP0000297978	mRNA_loc:MDP0000297978:1:1146:+	csite:803	csite_count:41	score:1
mdm-miR156a	MDP0000297978	mRNA_loc:MDP0000297978:1:1146:+	csite:805	csite_count:32	score:1
mdm-miR156a	MDP0000322647	mRNA_loc:MDP0000322647:1:1359:+	csite:1017	csite_count:55	score:1
mdm-miR156a	MDP0000322647	mRNA_loc:MDP0000322647:1:1359:+	csite:1018	csite_count:28	score:1
mdm-miR156a	MDP0000589558	mRNA_loc:MDP0000589558:1:1362:+	csite:1002	csite_count:52	score:0.5
mdm-miR156a	MDP0000778465	mRNA_loc:MDP0000778465:1:1473:+	csite:1089	csite_count:52	score:1
mdm-miR156aa	MDP0000119458	mRNA_loc:MDP0000119458:1:1584:+	csite:1038	csite_count:677	score:1
mdm-miR156aa	MDP0000119458	mRNA_loc:MDP0000119458:1:1584:+	csite:1039	csite_count:120	score:1
mdm-miR156aa	MDP0000119458	mRNA_loc:MDP0000119458:1:1584:+	csite:1037	csite_count:102	score:1
mdm-miR156aa	MDP0000142582	mRNA_loc:MDP0000142582:1:1008:+	csite:793	csite_count:34	score:0
mdm-miR156aa	MDP0000146640	mRNA_loc:MDP0000146640:1:1473:+	csite:1089	csite_count:52	score:1
mdm-miR156aa	MDP0000155354	mRNA_loc:MDP0000155354:1:1545:+	csite:1146	csite_count:60	score:1
mdm-miR156aa	MDP0000155354	mRNA_loc:MDP0000155354:1:1545:+	csite:1145	csite_count:53	score:1
mdm-miR156aa	MDP0000171877	mRNA_loc:MDP0000171877:1:1527:+	csite:1086	csite_count:677	score:1
mdm-miR156aa	MDP0000171877	mRNA_loc:MDP0000171877:1:1527:+	csite:1087	csite_count:120	score:1
mdm-miR156aa	MDP0000171877	mRNA_loc:MDP0000171877:1:1527:+	csite:1085	csite_count:102	score:1
mdm-miR156aa	MDP0000176265	mRNA_loc:MDP0000176265:1:930:+	csite:715	csite_count:69	score:1
mdm-miR156aa	MDP0000176265	mRNA_loc:MDP0000176265:1:930:+	csite:714	csite_count:45	score:1
mdm-miR156aa	MDP0000193702	mRNA_loc:MDP0000193702:1:1536:+	csite:1038	csite_count:677	score:1
mdm-miR156aa	MDP0000193702	mRNA_loc:MDP0000193702:1:1536:+	csite:1039	csite_count:120	score:1
mdm-miR156aa	MDP0000193702	mRNA_loc:MDP0000193702:1:1536:+	csite:1037	csite_count:102	score:1
mdm-miR156aa	MDP0000210138	mRNA_loc:MDP0000210138:1:1323:+	csite:1050	csite_count:138	score:1
mdm-miR156aa	MDP0000210138	mRNA_loc:MDP0000210138:1:1323:+	csite:1051	csite_count:104	score:1
mdm-miR156aa	MDP0000246046	mRNA_loc:MDP0000246046:1:1473:+	csite:1032	csite_count:677	score:1
mdm-miR156aa	MDP0000246046	mRNA_loc:MDP0000246046:1:1473:+	csite:1033	csite_count:120	score:1
mdm-miR156aa	MDP0000246046	mRNA_loc:MDP0000246046:1:1473:+	csite:1031	csite_count:102	score:1
mdm-miR156aa	MDP0000249364	mRNA_loc:MDP0000249364:1:2997:+	csite:2724	csite_count:60	score:1
mdm-miR156aa	MDP0000249364	mRNA_loc:MDP0000249364:1:2997:+	csite:2723	csite_count:53	score:1
mdm-miR156aa	MDP0000263766	mRNA_loc:MDP0000263766:1:2169:+	csite:966	csite_count:138	score:1
mdm-miR156aa	MDP0000263766	mRNA_loc:MDP0000263766:1:2169:+	csite:967	csite_count:104	score:1
mdm-miR156aa	MDP0000297978	mRNA_loc:MDP0000297978:1:1146:+	csite:804	csite_count:97	score:1
mdm-miR156aa	MDP0000297978	mRNA_loc:MDP0000297978:1:1146:+	csite:803	csite_count:41	score:1
mdm-miR156aa	MDP0000297978	mRNA_loc:MDP0000297978:1:1146:+	csite:805	csite_count:32	score:1
mdm-miR156aa	MDP0000322647	mRNA_loc:MDP0000322647:1:1359:+	csite:1017	csite_count:55	score:1
mdm-miR156aa	MDP0000322647	mRNA_loc:MDP0000322647:1:1359:+	csite:1018	csite_count:28	score:1
mdm-miR156aa	MDP0000589558	mRNA_loc:MDP0000589558:1:1362:+	csite:1002	csite_count:52	score:2
mdm-miR156aa	MDP0000778465	mRNA_loc:MDP0000778465:1:1473:+	csite:1089	csite_count:52	score:1
mdm-miR156ab	MDP0000119458	mRNA_loc:MDP0000119458:1:1584:+	csite:1038	csite_count:677	score:1.5
mdm-miR156ab	MDP0000119458	mRNA_loc:MDP0000119458:1:1584:+	csite:1039	csite_count:120	score:1.5
mdm-miR156ab	MDP0000119458	mRNA_loc:MDP0000119458:1:1584:+	csite:1037	csite_count:102	score:1.5
mdm-miR156ab	MDP0000142582	mRNA_loc:MDP0000142582:1:1008:+	csite:793	csite_count:34	score:1
mdm-miR156ab	MDP0000146640	mRNA_loc:MDP0000146640:1:1473:+	csite:1089	csite_count:52	score:2
mdm-miR156ab	MDP0000155354	mRNA_loc:MDP0000155354:1:1545:+	csite:1146	csite_count:60	score:1
mdm-miR156ab	MDP0000155354	mRNA_loc:MDP0000155354:1:1545:+	csite:1145	csite_count:53	score:1
mdm-miR156ab	MDP0000171877	mRNA_loc:MDP0000171877:1:1527:+	csite:1086	csite_count:677	score:1.5
mdm-miR156ab	MDP0000171877	mRNA_loc:MDP0000171877:1:1527:+	csite:1087	csite_count:120	score:1.5
mdm-miR156ab	MDP0000171877	mRNA_loc:MDP0000171877:1:1527:+	csite:1085	csite_count:102	score:1.5
mdm-miR156ab	MDP0000176265	mRNA_loc:MDP0000176265:1:930:+	csite:715	csite_count:69	score:2
mdm-miR156ab	MDP0000176265	mRNA_loc:MDP0000176265:1:930:+	csite:714	csite_count:45	score:2
mdm-miR156ab	MDP0000193702	mRNA_loc:MDP0000193702:1:1536:+	csite:1038	csite_count:677	score:1.5
mdm-miR156ab	MDP0000193702	mRNA_loc:MDP0000193702:1:1536:+	csite:1039	csite_count:120	score:1.5
mdm-miR156ab	MDP0000193702	mRNA_loc:MDP0000193702:1:1536:+	csite:1037	csite_count:102	score:1.5
mdm-miR156ab	MDP0000210138	mRNA_loc:MDP0000210138:1:1323:+	csite:1050	csite_count:138	score:2
mdm-miR156ab	MDP0000210138	mRNA_loc:MDP0000210138:1:1323:+	csite:1051	csite_count:104	score:2
mdm-miR156ab	MDP0000246046	mRNA_loc:MDP0000246046:1:1473:+	csite:1032	csite_count:677	score:1.5
mdm-miR156ab	MDP0000246046	mRNA_loc:MDP0000246046:1:1473:+	csite:1033	csite_count:120	score:1.5
mdm-miR156ab	MDP0000246046	mRNA_loc:MDP0000246046:1:1473:+	csite:1031	csite_count:102	score:1.5
mdm-miR156ab	MDP0000249364	mRNA_loc:MDP0000249364:1:2997:+	csite:2724	csite_count:60	score:1
mdm-miR156ab	MDP0000249364	mRNA_loc:MDP0000249364:1:2997:+	csite:2723	csite_count:53	score:1
mdm-miR156ab	MDP0000263766	mRNA_loc:MDP0000263766:1:2169:+	csite:966	csite_count:138	score:2
mdm-miR156ab	MDP0000263766	mRNA_loc:MDP0000263766:1:2169:+	csite:967	csite_count:104	score:2
mdm-miR156ab	MDP0000297978	mRNA_loc:MDP0000297978:1:1146:+	csite:804	csite_count:97	score:1
mdm-miR156ab	MDP0000297978	mRNA_loc:MDP0000297978:1:1146:+	csite:803	csite_count:41	score:1
mdm-miR156ab	MDP0000297978	mRNA_loc:MDP0000297978:1:1146:+	csite:805	csite_count:32	score:1
mdm-miR156ab	MDP0000322647	mRNA_loc:MDP0000322647:1:1359:+	csite:1017	csite_count:55	score:1
mdm-miR156ab	MDP0000322647	mRNA_loc:MDP0000322647:1:1359:+	csite:1018	csite_count:28	score:1
mdm-miR156ab	MDP0000589558	mRNA_loc:MDP0000589558:1:1362:+	csite:1002	csite_count:52	score:3
mdm-miR156ab	MDP0000778465	mRNA_loc:MDP0000778465:1:1473:+	csite:1089	csite_count:52	score:2
mdm-miR156ac	MDP0000119458	mRNA_loc:MDP0000119458:1:1584:+	csite:1038	csite_count:677	score:1.5
mdm-miR156ac	MDP0000119458	mRNA_loc:MDP0000119458:1:1584:+	csite:1039	csite_count:120	score:1.5
mdm-miR156ac	MDP0000119458	mRNA_loc:MDP0000119458:1:1584:+	csite:1037	csite_count:102	score:1.5
mdm-miR156ac	MDP0000142582	mRNA_loc:MDP0000142582:1:1008:+	csite:793	csite_count:34	score:1
mdm-miR156ac	MDP0000146640	mRNA_loc:MDP0000146640:1:1473:+	csite:1089	csite_count:52	score:2
mdm-miR156ac	MDP0000155354	mRNA_loc:MDP0000155354:1:1545:+	csite:1146	csite_count:60	score:1
mdm-miR156ac	MDP0000155354	mRNA_loc:MDP0000155354:1:1545:+	csite:1145	csite_count:53	score:1
mdm-miR156ac	MDP0000171877	mRNA_loc:MDP0000171877:1:1527:+	csite:1086	csite_count:677	score:1.5
mdm-miR156ac	MDP0000171877	mRNA_loc:MDP0000171877:1:1527:+	csite:1087	csite_count:120	score:1.5
mdm-miR156ac	MDP0000171877	mRNA_loc:MDP0000171877:1:1527:+	csite:1085	csite_count:102	score:1.5
mdm-miR156ac	MDP0000176265	mRNA_loc:MDP0000176265:1:930:+	csite:715	csite_count:69	score:2
mdm-miR156ac	MDP0000176265	mRNA_loc:MDP0000176265:1:930:+	csite:714	csite_count:45	score:2
mdm-miR156ac	MDP0000193702	mRNA_loc:MDP0000193702:1:1536:+	csite:1038	csite_count:677	score:1.5
mdm-miR156ac	MDP0000193702	mRNA_loc:MDP0000193702:1:1536:+	csite:1039	csite_count:120	score:1.5
mdm-miR156ac	MDP0000193702	mRNA_loc:MDP0000193702:1:1536:+	csite:1037	csite_count:102	score:1.5
mdm-miR156ac	MDP0000210138	mRNA_loc:MDP0000210138:1:1323:+	csite:1050	csite_count:138	score:2
mdm-miR156ac	MDP0000210138	mRNA_loc:MDP0000210138:1:1323:+	csite:1051	csite_count:104	score:2
mdm-miR156ac	MDP0000246046	mRNA_loc:MDP0000246046:1:1473:+	csite:1032	csite_count:677	score:1.5
mdm-miR156ac	MDP0000246046	mRNA_loc:MDP0000246046:1:1473:+	csite:1033	csite_count:120	score:1.5
mdm-miR156ac	MDP0000246046	mRNA_loc:MDP0000246046:1:1473:+	csite:1031	csite_count:102	score:1.5
mdm-miR156ac	MDP0000249364	mRNA_loc:MDP0000249364:1:2997:+	csite:2724	csite_count:60	score:1
mdm-miR156ac	MDP0000249364	mRNA_loc:MDP0000249364:1:2997:+	csite:2723	csite_count:53	score:1
mdm-miR156ac	MDP0000263766	mRNA_loc:MDP0000263766:1:2169:+	csite:966	csite_count:138	score:2
mdm-miR156ac	MDP0000263766	mRNA_loc:MDP0000263766:1:2169:+	csite:967	csite_count:104	score:2
mdm-miR156ac	MDP0000297978	mRNA_loc:MDP0000297978:1:1146:+	csite:804	csite_count:97	score:1
mdm-miR156ac	MDP0000297978	mRNA_loc:MDP0000297978:1:1146:+	csite:803	csite_count:41	score:1
mdm-miR156ac	MDP0000297978	mRNA_loc:MDP0000297978:1:1146:+	csite:805	csite_count:32	score:1
mdm-miR156ac	MDP0000322647	mRNA_loc:MDP0000322647:1:1359:+	csite:1017	csite_count:55	score:1
mdm-miR156ac	MDP0000322647	mRNA_loc:MDP0000322647:1:1359:+	csite:1018	csite_count:28	score:1
mdm-miR156ac	MDP0000589558	mRNA_loc:MDP0000589558:1:1362:+	csite:1002	csite_count:52	score:3
mdm-miR156ac	MDP0000778465	mRNA_loc:MDP0000778465:1:1473:+	csite:1089	csite_count:52	score:2
mdm-miR156ad	MDP0000119458	mRNA_loc:MDP0000119458:1:1584:+	csite:1038	csite_count:677	score:2
mdm-miR156ad	MDP0000119458	mRNA_loc:MDP0000119458:1:1584:+	csite:1039	csite_count:120	score:2
mdm-miR156ad	MDP0000119458	mRNA_loc:MDP0000119458:1:1584:+	csite:1037	csite_count:102	score:2
mdm-miR156ad	MDP0000142582	mRNA_loc:MDP0000142582:1:1008:+	csite:793	csite_count:34	score:2
mdm-miR156ad	MDP0000146640	mRNA_loc:MDP0000146640:1:1473:+	csite:1089	csite_count:52	score:2
mdm-miR156ad	MDP0000155354	mRNA_loc:MDP0000155354:1:1545:+	csite:1146	csite_count:60	score:2
mdm-miR156ad	MDP0000155354	mRNA_loc:MDP0000155354:1:1545:+	csite:1145	csite_count:53	score:2
mdm-miR156ad	MDP0000171877	mRNA_loc:MDP0000171877:1:1527:+	csite:1086	csite_count:677	score:2
mdm-miR156ad	MDP0000171877	mRNA_loc:MDP0000171877:1:1527:+	csite:1087	csite_count:120	score:2
mdm-miR156ad	MDP0000171877	mRNA_loc:MDP0000171877:1:1527:+	csite:1085	csite_count:102	score:2
mdm-miR156ad	MDP0000176265	mRNA_loc:MDP0000176265:1:930:+	csite:715	csite_count:69	score:2
mdm-miR156ad	MDP0000176265	mRNA_loc:MDP0000176265:1:930:+	csite:714	csite_count:45	score:2
mdm-miR156ad	MDP0000193702	mRNA_loc:MDP0000193702:1:1536:+	csite:1038	csite_count:677	score:2
mdm-miR156ad	MDP0000193702	mRNA_loc:MDP0000193702:1:1536:+	csite:1039	csite_count:120	score:2
mdm-miR156ad	MDP0000193702	mRNA_loc:MDP0000193702:1:1536:+	csite:1037	csite_count:102	score:2
mdm-miR156ad	MDP0000210138	mRNA_loc:MDP0000210138:1:1323:+	csite:1050	csite_count:138	score:2
mdm-miR156ad	MDP0000210138	mRNA_loc:MDP0000210138:1:1323:+	csite:1051	csite_count:104	score:2
mdm-miR156ad	MDP0000246046	mRNA_loc:MDP0000246046:1:1473:+	csite:1032	csite_count:677	score:2
mdm-miR156ad	MDP0000246046	mRNA_loc:MDP0000246046:1:1473:+	csite:1033	csite_count:120	score:2
mdm-miR156ad	MDP0000246046	mRNA_loc:MDP0000246046:1:1473:+	csite:1031	csite_count:102	score:2
mdm-miR156ad	MDP0000249364	mRNA_loc:MDP0000249364:1:2997:+	csite:2724	csite_count:60	score:2
mdm-miR156ad	MDP0000249364	mRNA_loc:MDP0000249364:1:2997:+	csite:2723	csite_count:53	score:2
mdm-miR156ad	MDP0000263766	mRNA_loc:MDP0000263766:1:2169:+	csite:966	csite_count:138	score:2
mdm-miR156ad	MDP0000263766	mRNA_loc:MDP0000263766:1:2169:+	csite:967	csite_count:104	score:2
mdm-miR156ad	MDP0000297978	mRNA_loc:MDP0000297978:1:1146:+	csite:804	csite_count:97	score:2
mdm-miR156ad	MDP0000297978	mRNA_loc:MDP0000297978:1:1146:+	csite:803	csite_count:41	score:2
mdm-miR156ad	MDP0000297978	mRNA_loc:MDP0000297978:1:1146:+	csite:805	csite_count:32	score:2
mdm-miR156ad	MDP0000322647	mRNA_loc:MDP0000322647:1:1359:+	csite:1017	csite_count:55	score:2
mdm-miR156ad	MDP0000322647	mRNA_loc:MDP0000322647:1:1359:+	csite:1018	csite_count:28	score:2
mdm-miR156ad	MDP0000589558	mRNA_loc:MDP0000589558:1:1362:+	csite:1002	csite_count:52	score:1.5
mdm-miR156ad	MDP0000778465	mRNA_loc:MDP0000778465:1:1473:+	csite:1089	csite_count:52	score:2
mdm-miR156ae	MDP0000119458	mRNA_loc:MDP0000119458:1:1584:+	csite:1038	csite_count:677	score:2
mdm-miR156ae	MDP0000119458	mRNA_loc:MDP0000119458:1:1584:+	csite:1039	csite_count:120	score:2
mdm-miR156ae	MDP0000119458	mRNA_loc:MDP0000119458:1:1584:+	csite:1037	csite_count:102	score:2
mdm-miR156ae	MDP0000142582	mRNA_loc:MDP0000142582:1:1008:+	csite:793	csite_count:34	score:2
mdm-miR156ae	MDP0000146640	mRNA_loc:MDP0000146640:1:1473:+	csite:1089	csite_count:52	score:2
mdm-miR156ae	MDP0000155354	mRNA_loc:MDP0000155354:1:1545:+	csite:1146	csite_count:60	score:2
mdm-miR156ae	MDP0000155354	mRNA_loc:MDP0000155354:1:1545:+	csite:1145	csite_count:53	score:2
mdm-miR156ae	MDP0000171877	mRNA_loc:MDP0000171877:1:1527:+	csite:1086	csite_count:677	score:2
mdm-miR156ae	MDP0000171877	mRNA_loc:MDP0000171877:1:1527:+	csite:1087	csite_count:120	score:2
mdm-miR156ae	MDP0000171877	mRNA_loc:MDP0000171877:1:1527:+	csite:1085	csite_count:102	score:2
mdm-miR156ae	MDP0000176265	mRNA_loc:MDP0000176265:1:930:+	csite:715	csite_count:69	score:2
mdm-miR156ae	MDP0000176265	mRNA_loc:MDP0000176265:1:930:+	csite:714	csite_count:45	score:2
mdm-miR156ae	MDP0000193702	mRNA_loc:MDP0000193702:1:1536:+	csite:1038	csite_count:677	score:2
mdm-miR156ae	MDP0000193702	mRNA_loc:MDP0000193702:1:1536:+	csite:1039	csite_count:120	score:2
mdm-miR156ae	MDP0000193702	mRNA_loc:MDP0000193702:1:1536:+	csite:1037	csite_count:102	score:2
mdm-miR156ae	MDP0000210138	mRNA_loc:MDP0000210138:1:1323:+	csite:1050	csite_count:138	score:2
mdm-miR156ae	MDP0000210138	mRNA_loc:MDP0000210138:1:1323:+	csite:1051	csite_count:104	score:2
mdm-miR156ae	MDP0000246046	mRNA_loc:MDP0000246046:1:1473:+	csite:1032	csite_count:677	score:2
mdm-miR156ae	MDP0000246046	mRNA_loc:MDP0000246046:1:1473:+	csite:1033	csite_count:120	score:2
mdm-miR156ae	MDP0000246046	mRNA_loc:MDP0000246046:1:1473:+	csite:1031	csite_count:102	score:2
mdm-miR156ae	MDP0000249364	mRNA_loc:MDP0000249364:1:2997:+	csite:2724	csite_count:60	score:2
mdm-miR156ae	MDP0000249364	mRNA_loc:MDP0000249364:1:2997:+	csite:2723	csite_count:53	score:2
mdm-miR156ae	MDP0000263766	mRNA_loc:MDP0000263766:1:2169:+	csite:966	csite_count:138	score:2
mdm-miR156ae	MDP0000263766	mRNA_loc:MDP0000263766:1:2169:+	csite:967	csite_count:104	score:2
mdm-miR156ae	MDP0000297978	mRNA_loc:MDP0000297978:1:1146:+	csite:804	csite_count:97	score:2
mdm-miR156ae	MDP0000297978	mRNA_loc:MDP0000297978:1:1146:+	csite:803	csite_count:41	score:2
mdm-miR156ae	MDP0000297978	mRNA_loc:MDP0000297978:1:1146:+	csite:805	csite_count:32	score:2
mdm-miR156ae	MDP0000322647	mRNA_loc:MDP0000322647:1:1359:+	csite:1017	csite_count:55	score:2
mdm-miR156ae	MDP0000322647	mRNA_loc:MDP0000322647:1:1359:+	csite:1018	csite_count:28	score:2
mdm-miR156ae	MDP0000589558	mRNA_loc:MDP0000589558:1:1362:+	csite:1002	csite_count:52	score:1.5
mdm-miR156ae	MDP0000778465	mRNA_loc:MDP0000778465:1:1473:+	csite:1089	csite_count:52	score:2
mdm-miR156b	MDP0000119458	mRNA_loc:MDP0000119458:1:1584:+	csite:1038	csite_count:677	score:1
mdm-miR156b	MDP0000119458	mRNA_loc:MDP0000119458:1:1584:+	csite:1039	csite_count:120	score:1
mdm-miR156b	MDP0000119458	mRNA_loc:MDP0000119458:1:1584:+	csite:1037	csite_count:102	score:1
mdm-miR156b	MDP0000142582	mRNA_loc:MDP0000142582:1:1008:+	csite:793	csite_count:34	score:2
mdm-miR156b	MDP0000146640	mRNA_loc:MDP0000146640:1:1473:+	csite:1089	csite_count:52	score:1
mdm-miR156b	MDP0000155354	mRNA_loc:MDP0000155354:1:1545:+	csite:1146	csite_count:60	score:1
mdm-miR156b	MDP0000155354	mRNA_loc:MDP0000155354:1:1545:+	csite:1145	csite_count:53	score:1
mdm-miR156b	MDP0000171877	mRNA_loc:MDP0000171877:1:1527:+	csite:1086	csite_count:677	score:1
mdm-miR156b	MDP0000171877	mRNA_loc:MDP0000171877:1:1527:+	csite:1087	csite_count:120	score:1
mdm-miR156b	MDP0000171877	mRNA_loc:MDP0000171877:1:1527:+	csite:1085	csite_count:102	score:1
mdm-miR156b	MDP0000176265	mRNA_loc:MDP0000176265:1:930:+	csite:715	csite_count:69	score:1
mdm-miR156b	MDP0000176265	mRNA_loc:MDP0000176265:1:930:+	csite:714	csite_count:45	score:1
mdm-miR156b	MDP0000193702	mRNA_loc:MDP0000193702:1:1536:+	csite:1038	csite_count:677	score:1
mdm-miR156b	MDP0000193702	mRNA_loc:MDP0000193702:1:1536:+	csite:1039	csite_count:120	score:1
mdm-miR156b	MDP0000193702	mRNA_loc:MDP0000193702:1:1536:+	csite:1037	csite_count:102	score:1
mdm-miR156b	MDP0000210138	mRNA_loc:MDP0000210138:1:1323:+	csite:1050	csite_count:138	score:1
mdm-miR156b	MDP0000210138	mRNA_loc:MDP0000210138:1:1323:+	csite:1051	csite_count:104	score:1
mdm-miR156b	MDP0000246046	mRNA_loc:MDP0000246046:1:1473:+	csite:1032	csite_count:677	score:1
mdm-miR156b	MDP0000246046	mRNA_loc:MDP0000246046:1:1473:+	csite:1033	csite_count:120	score:1
mdm-miR156b	MDP0000246046	mRNA_loc:MDP0000246046:1:1473:+	csite:1031	csite_count:102	score:1
mdm-miR156b	MDP0000249364	mRNA_loc:MDP0000249364:1:2997:+	csite:2724	csite_count:60	score:1
mdm-miR156b	MDP0000249364	mRNA_loc:MDP0000249364:1:2997:+	csite:2723	csite_count:53	score:1
mdm-miR156b	MDP0000263766	mRNA_loc:MDP0000263766:1:2169:+	csite:966	csite_count:138	score:1
mdm-miR156b	MDP0000263766	mRNA_loc:MDP0000263766:1:2169:+	csite:967	csite_count:104	score:1
mdm-miR156b	MDP0000297978	mRNA_loc:MDP0000297978:1:1146:+	csite:804	csite_count:97	score:1
mdm-miR156b	MDP0000297978	mRNA_loc:MDP0000297978:1:1146:+	csite:803	csite_count:41	score:1
mdm-miR156b	MDP0000297978	mRNA_loc:MDP0000297978:1:1146:+	csite:805	csite_count:32	score:1
mdm-miR156b	MDP0000322647	mRNA_loc:MDP0000322647:1:1359:+	csite:1017	csite_count:55	score:1
mdm-miR156b	MDP0000322647	mRNA_loc:MDP0000322647:1:1359:+	csite:1018	csite_count:28	score:1
mdm-miR156b	MDP0000589558	mRNA_loc:MDP0000589558:1:1362:+	csite:1002	csite_count:52	score:0.5
mdm-miR156b	MDP0000778465	mRNA_loc:MDP0000778465:1:1473:+	csite:1089	csite_count:52	score:1
mdm-miR156c	MDP0000119458	mRNA_loc:MDP0000119458:1:1584:+	csite:1038	csite_count:677	score:1
mdm-miR156c	MDP0000119458	mRNA_loc:MDP0000119458:1:1584:+	csite:1039	csite_count:120	score:1
mdm-miR156c	MDP0000119458	mRNA_loc:MDP0000119458:1:1584:+	csite:1037	csite_count:102	score:1
mdm-miR156c	MDP0000142582	mRNA_loc:MDP0000142582:1:1008:+	csite:793	csite_count:34	score:2
mdm-miR156c	MDP0000146640	mRNA_loc:MDP0000146640:1:1473:+	csite:1089	csite_count:52	score:1
mdm-miR156c	MDP0000155354	mRNA_loc:MDP0000155354:1:1545:+	csite:1146	csite_count:60	score:1
mdm-miR156c	MDP0000155354	mRNA_loc:MDP0000155354:1:1545:+	csite:1145	csite_count:53	score:1
mdm-miR156c	MDP0000171877	mRNA_loc:MDP0000171877:1:1527:+	csite:1086	csite_count:677	score:1
mdm-miR156c	MDP0000171877	mRNA_loc:MDP0000171877:1:1527:+	csite:1087	csite_count:120	score:1
mdm-miR156c	MDP0000171877	mRNA_loc:MDP0000171877:1:1527:+	csite:1085	csite_count:102	score:1
mdm-miR156c	MDP0000176265	mRNA_loc:MDP0000176265:1:930:+	csite:715	csite_count:69	score:1
mdm-miR156c	MDP0000176265	mRNA_loc:MDP0000176265:1:930:+	csite:714	csite_count:45	score:1
mdm-miR156c	MDP0000193702	mRNA_loc:MDP0000193702:1:1536:+	csite:1038	csite_count:677	score:1
mdm-miR156c	MDP0000193702	mRNA_loc:MDP0000193702:1:1536:+	csite:1039	csite_count:120	score:1
mdm-miR156c	MDP0000193702	mRNA_loc:MDP0000193702:1:1536:+	csite:1037	csite_count:102	score:1
mdm-miR156c	MDP0000210138	mRNA_loc:MDP0000210138:1:1323:+	csite:1050	csite_count:138	score:1
mdm-miR156c	MDP0000210138	mRNA_loc:MDP0000210138:1:1323:+	csite:1051	csite_count:104	score:1
mdm-miR156c	MDP0000246046	mRNA_loc:MDP0000246046:1:1473:+	csite:1032	csite_count:677	score:1
mdm-miR156c	MDP0000246046	mRNA_loc:MDP0000246046:1:1473:+	csite:1033	csite_count:120	score:1
mdm-miR156c	MDP0000246046	mRNA_loc:MDP0000246046:1:1473:+	csite:1031	csite_count:102	score:1
mdm-miR156c	MDP0000249364	mRNA_loc:MDP0000249364:1:2997:+	csite:2724	csite_count:60	score:1
mdm-miR156c	MDP0000249364	mRNA_loc:MDP0000249364:1:2997:+	csite:2723	csite_count:53	score:1
mdm-miR156c	MDP0000263766	mRNA_loc:MDP0000263766:1:2169:+	csite:966	csite_count:138	score:1
mdm-miR156c	MDP0000263766	mRNA_loc:MDP0000263766:1:2169:+	csite:967	csite_count:104	score:1
mdm-miR156c	MDP0000297978	mRNA_loc:MDP0000297978:1:1146:+	csite:804	csite_count:97	score:1
mdm-miR156c	MDP0000297978	mRNA_loc:MDP0000297978:1:1146:+	csite:803	csite_count:41	score:1
mdm-miR156c	MDP0000297978	mRNA_loc:MDP0000297978:1:1146:+	csite:805	csite_count:32	score:1
mdm-miR156c	MDP0000322647	mRNA_loc:MDP0000322647:1:1359:+	csite:1017	csite_count:55	score:1
mdm-miR156c	MDP0000322647	mRNA_loc:MDP0000322647:1:1359:+	csite:1018	csite_count:28	score:1
mdm-miR156c	MDP0000589558	mRNA_loc:MDP0000589558:1:1362:+	csite:1002	csite_count:52	score:0.5
mdm-miR156c	MDP0000778465	mRNA_loc:MDP0000778465:1:1473:+	csite:1089	csite_count:52	score:1
mdm-miR156d	MDP0000119458	mRNA_loc:MDP0000119458:1:1584:+	csite:1038	csite_count:677	score:1
mdm-miR156d	MDP0000119458	mRNA_loc:MDP0000119458:1:1584:+	csite:1039	csite_count:120	score:1
mdm-miR156d	MDP0000119458	mRNA_loc:MDP0000119458:1:1584:+	csite:1037	csite_count:102	score:1
mdm-miR156d	MDP0000142582	mRNA_loc:MDP0000142582:1:1008:+	csite:793	csite_count:34	score:2
mdm-miR156d	MDP0000146640	mRNA_loc:MDP0000146640:1:1473:+	csite:1089	csite_count:52	score:1
mdm-miR156d	MDP0000155354	mRNA_loc:MDP0000155354:1:1545:+	csite:1146	csite_count:60	score:1
mdm-miR156d	MDP0000155354	mRNA_loc:MDP0000155354:1:1545:+	csite:1145	csite_count:53	score:1
mdm-miR156d	MDP0000171877	mRNA_loc:MDP0000171877:1:1527:+	csite:1086	csite_count:677	score:1
mdm-miR156d	MDP0000171877	mRNA_loc:MDP0000171877:1:1527:+	csite:1087	csite_count:120	score:1
mdm-miR156d	MDP0000171877	mRNA_loc:MDP0000171877:1:1527:+	csite:1085	csite_count:102	score:1
mdm-miR156d	MDP0000176265	mRNA_loc:MDP0000176265:1:930:+	csite:715	csite_count:69	score:1
mdm-miR156d	MDP0000176265	mRNA_loc:MDP0000176265:1:930:+	csite:714	csite_count:45	score:1
mdm-miR156d	MDP0000193702	mRNA_loc:MDP0000193702:1:1536:+	csite:1038	csite_count:677	score:1
mdm-miR156d	MDP0000193702	mRNA_loc:MDP0000193702:1:1536:+	csite:1039	csite_count:120	score:1
mdm-miR156d	MDP0000193702	mRNA_loc:MDP0000193702:1:1536:+	csite:1037	csite_count:102	score:1
mdm-miR156d	MDP0000210138	mRNA_loc:MDP0000210138:1:1323:+	csite:1050	csite_count:138	score:1
mdm-miR156d	MDP0000210138	mRNA_loc:MDP0000210138:1:1323:+	csite:1051	csite_count:104	score:1
mdm-miR156d	MDP0000246046	mRNA_loc:MDP0000246046:1:1473:+	csite:1032	csite_count:677	score:1
mdm-miR156d	MDP0000246046	mRNA_loc:MDP0000246046:1:1473:+	csite:1033	csite_count:120	score:1
mdm-miR156d	MDP0000246046	mRNA_loc:MDP0000246046:1:1473:+	csite:1031	csite_count:102	score:1
mdm-miR156d	MDP0000249364	mRNA_loc:MDP0000249364:1:2997:+	csite:2724	csite_count:60	score:1
mdm-miR156d	MDP0000249364	mRNA_loc:MDP0000249364:1:2997:+	csite:2723	csite_count:53	score:1
mdm-miR156d	MDP0000263766	mRNA_loc:MDP0000263766:1:2169:+	csite:966	csite_count:138	score:1
mdm-miR156d	MDP0000263766	mRNA_loc:MDP0000263766:1:2169:+	csite:967	csite_count:104	score:1
mdm-miR156d	MDP0000297978	mRNA_loc:MDP0000297978:1:1146:+	csite:804	csite_count:97	score:1
mdm-miR156d	MDP0000297978	mRNA_loc:MDP0000297978:1:1146:+	csite:803	csite_count:41	score:1
mdm-miR156d	MDP0000297978	mRNA_loc:MDP0000297978:1:1146:+	csite:805	csite_count:32	score:1
mdm-miR156d	MDP0000322647	mRNA_loc:MDP0000322647:1:1359:+	csite:1017	csite_count:55	score:1
mdm-miR156d	MDP0000322647	mRNA_loc:MDP0000322647:1:1359:+	csite:1018	csite_count:28	score:1
mdm-miR156d	MDP0000589558	mRNA_loc:MDP0000589558:1:1362:+	csite:1002	csite_count:52	score:0.5
mdm-miR156d	MDP0000778465	mRNA_loc:MDP0000778465:1:1473:+	csite:1089	csite_count:52	score:1
mdm-miR156e	MDP0000119458	mRNA_loc:MDP0000119458:1:1584:+	csite:1038	csite_count:677	score:1
mdm-miR156e	MDP0000119458	mRNA_loc:MDP0000119458:1:1584:+	csite:1039	csite_count:120	score:1
mdm-miR156e	MDP0000119458	mRNA_loc:MDP0000119458:1:1584:+	csite:1037	csite_count:102	score:1
mdm-miR156e	MDP0000142582	mRNA_loc:MDP0000142582:1:1008:+	csite:793	csite_count:34	score:2
mdm-miR156e	MDP0000146640	mRNA_loc:MDP0000146640:1:1473:+	csite:1089	csite_count:52	score:1
mdm-miR156e	MDP0000155354	mRNA_loc:MDP0000155354:1:1545:+	csite:1146	csite_count:60	score:1
mdm-miR156e	MDP0000155354	mRNA_loc:MDP0000155354:1:1545:+	csite:1145	csite_count:53	score:1
mdm-miR156e	MDP0000171877	mRNA_loc:MDP0000171877:1:1527:+	csite:1086	csite_count:677	score:1
mdm-miR156e	MDP0000171877	mRNA_loc:MDP0000171877:1:1527:+	csite:1087	csite_count:120	score:1
mdm-miR156e	MDP0000171877	mRNA_loc:MDP0000171877:1:1527:+	csite:1085	csite_count:102	score:1
mdm-miR156e	MDP0000176265	mRNA_loc:MDP0000176265:1:930:+	csite:715	csite_count:69	score:1
mdm-miR156e	MDP0000176265	mRNA_loc:MDP0000176265:1:930:+	csite:714	csite_count:45	score:1
mdm-miR156e	MDP0000193702	mRNA_loc:MDP0000193702:1:1536:+	csite:1038	csite_count:677	score:1
mdm-miR156e	MDP0000193702	mRNA_loc:MDP0000193702:1:1536:+	csite:1039	csite_count:120	score:1
mdm-miR156e	MDP0000193702	mRNA_loc:MDP0000193702:1:1536:+	csite:1037	csite_count:102	score:1
mdm-miR156e	MDP0000210138	mRNA_loc:MDP0000210138:1:1323:+	csite:1050	csite_count:138	score:1
mdm-miR156e	MDP0000210138	mRNA_loc:MDP0000210138:1:1323:+	csite:1051	csite_count:104	score:1
mdm-miR156e	MDP0000246046	mRNA_loc:MDP0000246046:1:1473:+	csite:1032	csite_count:677	score:1
mdm-miR156e	MDP0000246046	mRNA_loc:MDP0000246046:1:1473:+	csite:1033	csite_count:120	score:1
mdm-miR156e	MDP0000246046	mRNA_loc:MDP0000246046:1:1473:+	csite:1031	csite_count:102	score:1
mdm-miR156e	MDP0000249364	mRNA_loc:MDP0000249364:1:2997:+	csite:2724	csite_count:60	score:1
mdm-miR156e	MDP0000249364	mRNA_loc:MDP0000249364:1:2997:+	csite:2723	csite_count:53	score:1
mdm-miR156e	MDP0000263766	mRNA_loc:MDP0000263766:1:2169:+	csite:966	csite_count:138	score:1
mdm-miR156e	MDP0000263766	mRNA_loc:MDP0000263766:1:2169:+	csite:967	csite_count:104	score:1
mdm-miR156e	MDP0000297978	mRNA_loc:MDP0000297978:1:1146:+	csite:804	csite_count:97	score:1
mdm-miR156e	MDP0000297978	mRNA_loc:MDP0000297978:1:1146:+	csite:803	csite_count:41	score:1
mdm-miR156e	MDP0000297978	mRNA_loc:MDP0000297978:1:1146:+	csite:805	csite_count:32	score:1
mdm-miR156e	MDP0000322647	mRNA_loc:MDP0000322647:1:1359:+	csite:1017	csite_count:55	score:1
mdm-miR156e	MDP0000322647	mRNA_loc:MDP0000322647:1:1359:+	csite:1018	csite_count:28	score:1
mdm-miR156e	MDP0000589558	mRNA_loc:MDP0000589558:1:1362:+	csite:1002	csite_count:52	score:0.5
mdm-miR156e	MDP0000778465	mRNA_loc:MDP0000778465:1:1473:+	csite:1089	csite_count:52	score:1
mdm-miR156f	MDP0000119458	mRNA_loc:MDP0000119458:1:1584:+	csite:1038	csite_count:677	score:1
mdm-miR156f	MDP0000119458	mRNA_loc:MDP0000119458:1:1584:+	csite:1039	csite_count:120	score:1
mdm-miR156f	MDP0000119458	mRNA_loc:MDP0000119458:1:1584:+	csite:1037	csite_count:102	score:1
mdm-miR156f	MDP0000142582	mRNA_loc:MDP0000142582:1:1008:+	csite:793	csite_count:34	score:2
mdm-miR156f	MDP0000146640	mRNA_loc:MDP0000146640:1:1473:+	csite:1089	csite_count:52	score:1
mdm-miR156f	MDP0000155354	mRNA_loc:MDP0000155354:1:1545:+	csite:1146	csite_count:60	score:1
mdm-miR156f	MDP0000155354	mRNA_loc:MDP0000155354:1:1545:+	csite:1145	csite_count:53	score:1
mdm-miR156f	MDP0000171877	mRNA_loc:MDP0000171877:1:1527:+	csite:1086	csite_count:677	score:1
mdm-miR156f	MDP0000171877	mRNA_loc:MDP0000171877:1:1527:+	csite:1087	csite_count:120	score:1
mdm-miR156f	MDP0000171877	mRNA_loc:MDP0000171877:1:1527:+	csite:1085	csite_count:102	score:1
mdm-miR156f	MDP0000176265	mRNA_loc:MDP0000176265:1:930:+	csite:715	csite_count:69	score:1
mdm-miR156f	MDP0000176265	mRNA_loc:MDP0000176265:1:930:+	csite:714	csite_count:45	score:1
mdm-miR156f	MDP0000193702	mRNA_loc:MDP0000193702:1:1536:+	csite:1038	csite_count:677	score:1
mdm-miR156f	MDP0000193702	mRNA_loc:MDP0000193702:1:1536:+	csite:1039	csite_count:120	score:1
mdm-miR156f	MDP0000193702	mRNA_loc:MDP0000193702:1:1536:+	csite:1037	csite_count:102	score:1
mdm-miR156f	MDP0000210138	mRNA_loc:MDP0000210138:1:1323:+	csite:1050	csite_count:138	score:1
mdm-miR156f	MDP0000210138	mRNA_loc:MDP0000210138:1:1323:+	csite:1051	csite_count:104	score:1
mdm-miR156f	MDP0000246046	mRNA_loc:MDP0000246046:1:1473:+	csite:1032	csite_count:677	score:1
mdm-miR156f	MDP0000246046	mRNA_loc:MDP0000246046:1:1473:+	csite:1033	csite_count:120	score:1
mdm-miR156f	MDP0000246046	mRNA_loc:MDP0000246046:1:1473:+	csite:1031	csite_count:102	score:1
mdm-miR156f	MDP0000249364	mRNA_loc:MDP0000249364:1:2997:+	csite:2724	csite_count:60	score:1
mdm-miR156f	MDP0000249364	mRNA_loc:MDP0000249364:1:2997:+	csite:2723	csite_count:53	score:1
mdm-miR156f	MDP0000263766	mRNA_loc:MDP0000263766:1:2169:+	csite:966	csite_count:138	score:1
mdm-miR156f	MDP0000263766	mRNA_loc:MDP0000263766:1:2169:+	csite:967	csite_count:104	score:1
mdm-miR156f	MDP0000297978	mRNA_loc:MDP0000297978:1:1146:+	csite:804	csite_count:97	score:1
mdm-miR156f	MDP0000297978	mRNA_loc:MDP0000297978:1:1146:+	csite:803	csite_count:41	score:1
mdm-miR156f	MDP0000297978	mRNA_loc:MDP0000297978:1:1146:+	csite:805	csite_count:32	score:1
mdm-miR156f	MDP0000322647	mRNA_loc:MDP0000322647:1:1359:+	csite:1017	csite_count:55	score:1
mdm-miR156f	MDP0000322647	mRNA_loc:MDP0000322647:1:1359:+	csite:1018	csite_count:28	score:1
mdm-miR156f	MDP0000589558	mRNA_loc:MDP0000589558:1:1362:+	csite:1002	csite_count:52	score:0.5
mdm-miR156f	MDP0000778465	mRNA_loc:MDP0000778465:1:1473:+	csite:1089	csite_count:52	score:1
mdm-miR156g	MDP0000119458	mRNA_loc:MDP0000119458:1:1584:+	csite:1038	csite_count:677	score:1
mdm-miR156g	MDP0000119458	mRNA_loc:MDP0000119458:1:1584:+	csite:1039	csite_count:120	score:1
mdm-miR156g	MDP0000119458	mRNA_loc:MDP0000119458:1:1584:+	csite:1037	csite_count:102	score:1
mdm-miR156g	MDP0000142582	mRNA_loc:MDP0000142582:1:1008:+	csite:793	csite_count:34	score:2
mdm-miR156g	MDP0000146640	mRNA_loc:MDP0000146640:1:1473:+	csite:1089	csite_count:52	score:1
mdm-miR156g	MDP0000155354	mRNA_loc:MDP0000155354:1:1545:+	csite:1146	csite_count:60	score:1
mdm-miR156g	MDP0000155354	mRNA_loc:MDP0000155354:1:1545:+	csite:1145	csite_count:53	score:1
mdm-miR156g	MDP0000171877	mRNA_loc:MDP0000171877:1:1527:+	csite:1086	csite_count:677	score:1
mdm-miR156g	MDP0000171877	mRNA_loc:MDP0000171877:1:1527:+	csite:1087	csite_count:120	score:1
mdm-miR156g	MDP0000171877	mRNA_loc:MDP0000171877:1:1527:+	csite:1085	csite_count:102	score:1
mdm-miR156g	MDP0000176265	mRNA_loc:MDP0000176265:1:930:+	csite:715	csite_count:69	score:1
mdm-miR156g	MDP0000176265	mRNA_loc:MDP0000176265:1:930:+	csite:714	csite_count:45	score:1
mdm-miR156g	MDP0000193702	mRNA_loc:MDP0000193702:1:1536:+	csite:1038	csite_count:677	score:1
mdm-miR156g	MDP0000193702	mRNA_loc:MDP0000193702:1:1536:+	csite:1039	csite_count:120	score:1
mdm-miR156g	MDP0000193702	mRNA_loc:MDP0000193702:1:1536:+	csite:1037	csite_count:102	score:1
mdm-miR156g	MDP0000210138	mRNA_loc:MDP0000210138:1:1323:+	csite:1050	csite_count:138	score:1
mdm-miR156g	MDP0000210138	mRNA_loc:MDP0000210138:1:1323:+	csite:1051	csite_count:104	score:1
mdm-miR156g	MDP0000246046	mRNA_loc:MDP0000246046:1:1473:+	csite:1032	csite_count:677	score:1
mdm-miR156g	MDP0000246046	mRNA_loc:MDP0000246046:1:1473:+	csite:1033	csite_count:120	score:1
mdm-miR156g	MDP0000246046	mRNA_loc:MDP0000246046:1:1473:+	csite:1031	csite_count:102	score:1
mdm-miR156g	MDP0000249364	mRNA_loc:MDP0000249364:1:2997:+	csite:2724	csite_count:60	score:1
mdm-miR156g	MDP0000249364	mRNA_loc:MDP0000249364:1:2997:+	csite:2723	csite_count:53	score:1
mdm-miR156g	MDP0000263766	mRNA_loc:MDP0000263766:1:2169:+	csite:966	csite_count:138	score:1
mdm-miR156g	MDP0000263766	mRNA_loc:MDP0000263766:1:2169:+	csite:967	csite_count:104	score:1
mdm-miR156g	MDP0000297978	mRNA_loc:MDP0000297978:1:1146:+	csite:804	csite_count:97	score:1
mdm-miR156g	MDP0000297978	mRNA_loc:MDP0000297978:1:1146:+	csite:803	csite_count:41	score:1
mdm-miR156g	MDP0000297978	mRNA_loc:MDP0000297978:1:1146:+	csite:805	csite_count:32	score:1
mdm-miR156g	MDP0000322647	mRNA_loc:MDP0000322647:1:1359:+	csite:1017	csite_count:55	score:1
mdm-miR156g	MDP0000322647	mRNA_loc:MDP0000322647:1:1359:+	csite:1018	csite_count:28	score:1
mdm-miR156g	MDP0000589558	mRNA_loc:MDP0000589558:1:1362:+	csite:1002	csite_count:52	score:0.5
mdm-miR156g	MDP0000778465	mRNA_loc:MDP0000778465:1:1473:+	csite:1089	csite_count:52	score:1
mdm-miR156h	MDP0000119458	mRNA_loc:MDP0000119458:1:1584:+	csite:1038	csite_count:677	score:1
mdm-miR156h	MDP0000119458	mRNA_loc:MDP0000119458:1:1584:+	csite:1039	csite_count:120	score:1
mdm-miR156h	MDP0000119458	mRNA_loc:MDP0000119458:1:1584:+	csite:1037	csite_count:102	score:1
mdm-miR156h	MDP0000142582	mRNA_loc:MDP0000142582:1:1008:+	csite:793	csite_count:34	score:2
mdm-miR156h	MDP0000146640	mRNA_loc:MDP0000146640:1:1473:+	csite:1089	csite_count:52	score:1
mdm-miR156h	MDP0000155354	mRNA_loc:MDP0000155354:1:1545:+	csite:1146	csite_count:60	score:1
mdm-miR156h	MDP0000155354	mRNA_loc:MDP0000155354:1:1545:+	csite:1145	csite_count:53	score:1
mdm-miR156h	MDP0000171877	mRNA_loc:MDP0000171877:1:1527:+	csite:1086	csite_count:677	score:1
mdm-miR156h	MDP0000171877	mRNA_loc:MDP0000171877:1:1527:+	csite:1087	csite_count:120	score:1
mdm-miR156h	MDP0000171877	mRNA_loc:MDP0000171877:1:1527:+	csite:1085	csite_count:102	score:1
mdm-miR156h	MDP0000176265	mRNA_loc:MDP0000176265:1:930:+	csite:715	csite_count:69	score:1
mdm-miR156h	MDP0000176265	mRNA_loc:MDP0000176265:1:930:+	csite:714	csite_count:45	score:1
mdm-miR156h	MDP0000193702	mRNA_loc:MDP0000193702:1:1536:+	csite:1038	csite_count:677	score:1
mdm-miR156h	MDP0000193702	mRNA_loc:MDP0000193702:1:1536:+	csite:1039	csite_count:120	score:1
mdm-miR156h	MDP0000193702	mRNA_loc:MDP0000193702:1:1536:+	csite:1037	csite_count:102	score:1
mdm-miR156h	MDP0000210138	mRNA_loc:MDP0000210138:1:1323:+	csite:1050	csite_count:138	score:1
mdm-miR156h	MDP0000210138	mRNA_loc:MDP0000210138:1:1323:+	csite:1051	csite_count:104	score:1
mdm-miR156h	MDP0000246046	mRNA_loc:MDP0000246046:1:1473:+	csite:1032	csite_count:677	score:1
mdm-miR156h	MDP0000246046	mRNA_loc:MDP0000246046:1:1473:+	csite:1033	csite_count:120	score:1
mdm-miR156h	MDP0000246046	mRNA_loc:MDP0000246046:1:1473:+	csite:1031	csite_count:102	score:1
mdm-miR156h	MDP0000249364	mRNA_loc:MDP0000249364:1:2997:+	csite:2724	csite_count:60	score:1
mdm-miR156h	MDP0000249364	mRNA_loc:MDP0000249364:1:2997:+	csite:2723	csite_count:53	score:1
mdm-miR156h	MDP0000263766	mRNA_loc:MDP0000263766:1:2169:+	csite:966	csite_count:138	score:1
mdm-miR156h	MDP0000263766	mRNA_loc:MDP0000263766:1:2169:+	csite:967	csite_count:104	score:1
mdm-miR156h	MDP0000297978	mRNA_loc:MDP0000297978:1:1146:+	csite:804	csite_count:97	score:1
mdm-miR156h	MDP0000297978	mRNA_loc:MDP0000297978:1:1146:+	csite:803	csite_count:41	score:1
mdm-miR156h	MDP0000297978	mRNA_loc:MDP0000297978:1:1146:+	csite:805	csite_count:32	score:1
mdm-miR156h	MDP0000322647	mRNA_loc:MDP0000322647:1:1359:+	csite:1017	csite_count:55	score:1
mdm-miR156h	MDP0000322647	mRNA_loc:MDP0000322647:1:1359:+	csite:1018	csite_count:28	score:1
mdm-miR156h	MDP0000589558	mRNA_loc:MDP0000589558:1:1362:+	csite:1002	csite_count:52	score:0.5
mdm-miR156h	MDP0000778465	mRNA_loc:MDP0000778465:1:1473:+	csite:1089	csite_count:52	score:1
mdm-miR156i	MDP0000119458	mRNA_loc:MDP0000119458:1:1584:+	csite:1038	csite_count:677	score:1
mdm-miR156i	MDP0000119458	mRNA_loc:MDP0000119458:1:1584:+	csite:1039	csite_count:120	score:1
mdm-miR156i	MDP0000119458	mRNA_loc:MDP0000119458:1:1584:+	csite:1037	csite_count:102	score:1
mdm-miR156i	MDP0000142582	mRNA_loc:MDP0000142582:1:1008:+	csite:793	csite_count:34	score:2
mdm-miR156i	MDP0000146640	mRNA_loc:MDP0000146640:1:1473:+	csite:1089	csite_count:52	score:1
mdm-miR156i	MDP0000155354	mRNA_loc:MDP0000155354:1:1545:+	csite:1146	csite_count:60	score:1
mdm-miR156i	MDP0000155354	mRNA_loc:MDP0000155354:1:1545:+	csite:1145	csite_count:53	score:1
mdm-miR156i	MDP0000171877	mRNA_loc:MDP0000171877:1:1527:+	csite:1086	csite_count:677	score:1
mdm-miR156i	MDP0000171877	mRNA_loc:MDP0000171877:1:1527:+	csite:1087	csite_count:120	score:1
mdm-miR156i	MDP0000171877	mRNA_loc:MDP0000171877:1:1527:+	csite:1085	csite_count:102	score:1
mdm-miR156i	MDP0000176265	mRNA_loc:MDP0000176265:1:930:+	csite:715	csite_count:69	score:1
mdm-miR156i	MDP0000176265	mRNA_loc:MDP0000176265:1:930:+	csite:714	csite_count:45	score:1
mdm-miR156i	MDP0000193702	mRNA_loc:MDP0000193702:1:1536:+	csite:1038	csite_count:677	score:1
mdm-miR156i	MDP0000193702	mRNA_loc:MDP0000193702:1:1536:+	csite:1039	csite_count:120	score:1
mdm-miR156i	MDP0000193702	mRNA_loc:MDP0000193702:1:1536:+	csite:1037	csite_count:102	score:1
mdm-miR156i	MDP0000210138	mRNA_loc:MDP0000210138:1:1323:+	csite:1050	csite_count:138	score:1
mdm-miR156i	MDP0000210138	mRNA_loc:MDP0000210138:1:1323:+	csite:1051	csite_count:104	score:1
mdm-miR156i	MDP0000246046	mRNA_loc:MDP0000246046:1:1473:+	csite:1032	csite_count:677	score:1
mdm-miR156i	MDP0000246046	mRNA_loc:MDP0000246046:1:1473:+	csite:1033	csite_count:120	score:1
mdm-miR156i	MDP0000246046	mRNA_loc:MDP0000246046:1:1473:+	csite:1031	csite_count:102	score:1
mdm-miR156i	MDP0000249364	mRNA_loc:MDP0000249364:1:2997:+	csite:2724	csite_count:60	score:1
mdm-miR156i	MDP0000249364	mRNA_loc:MDP0000249364:1:2997:+	csite:2723	csite_count:53	score:1
mdm-miR156i	MDP0000263766	mRNA_loc:MDP0000263766:1:2169:+	csite:966	csite_count:138	score:1
mdm-miR156i	MDP0000263766	mRNA_loc:MDP0000263766:1:2169:+	csite:967	csite_count:104	score:1
mdm-miR156i	MDP0000297978	mRNA_loc:MDP0000297978:1:1146:+	csite:804	csite_count:97	score:1
mdm-miR156i	MDP0000297978	mRNA_loc:MDP0000297978:1:1146:+	csite:803	csite_count:41	score:1
mdm-miR156i	MDP0000297978	mRNA_loc:MDP0000297978:1:1146:+	csite:805	csite_count:32	score:1
mdm-miR156i	MDP0000322647	mRNA_loc:MDP0000322647:1:1359:+	csite:1017	csite_count:55	score:1
mdm-miR156i	MDP0000322647	mRNA_loc:MDP0000322647:1:1359:+	csite:1018	csite_count:28	score:1
mdm-miR156i	MDP0000589558	mRNA_loc:MDP0000589558:1:1362:+	csite:1002	csite_count:52	score:0.5
mdm-miR156i	MDP0000778465	mRNA_loc:MDP0000778465:1:1473:+	csite:1089	csite_count:52	score:1
mdm-miR156j	MDP0000119458	mRNA_loc:MDP0000119458:1:1584:+	csite:1038	csite_count:677	score:1
mdm-miR156j	MDP0000119458	mRNA_loc:MDP0000119458:1:1584:+	csite:1039	csite_count:120	score:1
mdm-miR156j	MDP0000119458	mRNA_loc:MDP0000119458:1:1584:+	csite:1037	csite_count:102	score:1
mdm-miR156j	MDP0000142582	mRNA_loc:MDP0000142582:1:1008:+	csite:793	csite_count:34	score:2
mdm-miR156j	MDP0000146640	mRNA_loc:MDP0000146640:1:1473:+	csite:1089	csite_count:52	score:1
mdm-miR156j	MDP0000155354	mRNA_loc:MDP0000155354:1:1545:+	csite:1146	csite_count:60	score:1
mdm-miR156j	MDP0000155354	mRNA_loc:MDP0000155354:1:1545:+	csite:1145	csite_count:53	score:1
mdm-miR156j	MDP0000171877	mRNA_loc:MDP0000171877:1:1527:+	csite:1086	csite_count:677	score:1
mdm-miR156j	MDP0000171877	mRNA_loc:MDP0000171877:1:1527:+	csite:1087	csite_count:120	score:1
mdm-miR156j	MDP0000171877	mRNA_loc:MDP0000171877:1:1527:+	csite:1085	csite_count:102	score:1
mdm-miR156j	MDP0000176265	mRNA_loc:MDP0000176265:1:930:+	csite:715	csite_count:69	score:1
mdm-miR156j	MDP0000176265	mRNA_loc:MDP0000176265:1:930:+	csite:714	csite_count:45	score:1
mdm-miR156j	MDP0000193702	mRNA_loc:MDP0000193702:1:1536:+	csite:1038	csite_count:677	score:1
mdm-miR156j	MDP0000193702	mRNA_loc:MDP0000193702:1:1536:+	csite:1039	csite_count:120	score:1
mdm-miR156j	MDP0000193702	mRNA_loc:MDP0000193702:1:1536:+	csite:1037	csite_count:102	score:1
mdm-miR156j	MDP0000210138	mRNA_loc:MDP0000210138:1:1323:+	csite:1050	csite_count:138	score:1
mdm-miR156j	MDP0000210138	mRNA_loc:MDP0000210138:1:1323:+	csite:1051	csite_count:104	score:1
mdm-miR156j	MDP0000246046	mRNA_loc:MDP0000246046:1:1473:+	csite:1032	csite_count:677	score:1
mdm-miR156j	MDP0000246046	mRNA_loc:MDP0000246046:1:1473:+	csite:1033	csite_count:120	score:1
mdm-miR156j	MDP0000246046	mRNA_loc:MDP0000246046:1:1473:+	csite:1031	csite_count:102	score:1
mdm-miR156j	MDP0000249364	mRNA_loc:MDP0000249364:1:2997:+	csite:2724	csite_count:60	score:1
mdm-miR156j	MDP0000249364	mRNA_loc:MDP0000249364:1:2997:+	csite:2723	csite_count:53	score:1
mdm-miR156j	MDP0000263766	mRNA_loc:MDP0000263766:1:2169:+	csite:966	csite_count:138	score:1
mdm-miR156j	MDP0000263766	mRNA_loc:MDP0000263766:1:2169:+	csite:967	csite_count:104	score:1
mdm-miR156j	MDP0000297978	mRNA_loc:MDP0000297978:1:1146:+	csite:804	csite_count:97	score:1
mdm-miR156j	MDP0000297978	mRNA_loc:MDP0000297978:1:1146:+	csite:803	csite_count:41	score:1
mdm-miR156j	MDP0000297978	mRNA_loc:MDP0000297978:1:1146:+	csite:805	csite_count:32	score:1
mdm-miR156j	MDP0000322647	mRNA_loc:MDP0000322647:1:1359:+	csite:1017	csite_count:55	score:1
mdm-miR156j	MDP0000322647	mRNA_loc:MDP0000322647:1:1359:+	csite:1018	csite_count:28	score:1
mdm-miR156j	MDP0000589558	mRNA_loc:MDP0000589558:1:1362:+	csite:1002	csite_count:52	score:0.5
mdm-miR156j	MDP0000778465	mRNA_loc:MDP0000778465:1:1473:+	csite:1089	csite_count:52	score:1
mdm-miR156k	MDP0000119458	mRNA_loc:MDP0000119458:1:1584:+	csite:1038	csite_count:677	score:1
mdm-miR156k	MDP0000119458	mRNA_loc:MDP0000119458:1:1584:+	csite:1039	csite_count:120	score:1
mdm-miR156k	MDP0000119458	mRNA_loc:MDP0000119458:1:1584:+	csite:1037	csite_count:102	score:1
mdm-miR156k	MDP0000142582	mRNA_loc:MDP0000142582:1:1008:+	csite:793	csite_count:34	score:2
mdm-miR156k	MDP0000146640	mRNA_loc:MDP0000146640:1:1473:+	csite:1089	csite_count:52	score:1
mdm-miR156k	MDP0000155354	mRNA_loc:MDP0000155354:1:1545:+	csite:1146	csite_count:60	score:1
mdm-miR156k	MDP0000155354	mRNA_loc:MDP0000155354:1:1545:+	csite:1145	csite_count:53	score:1
mdm-miR156k	MDP0000171877	mRNA_loc:MDP0000171877:1:1527:+	csite:1086	csite_count:677	score:1
mdm-miR156k	MDP0000171877	mRNA_loc:MDP0000171877:1:1527:+	csite:1087	csite_count:120	score:1
mdm-miR156k	MDP0000171877	mRNA_loc:MDP0000171877:1:1527:+	csite:1085	csite_count:102	score:1
mdm-miR156k	MDP0000176265	mRNA_loc:MDP0000176265:1:930:+	csite:715	csite_count:69	score:1
mdm-miR156k	MDP0000176265	mRNA_loc:MDP0000176265:1:930:+	csite:714	csite_count:45	score:1
mdm-miR156k	MDP0000193702	mRNA_loc:MDP0000193702:1:1536:+	csite:1038	csite_count:677	score:1
mdm-miR156k	MDP0000193702	mRNA_loc:MDP0000193702:1:1536:+	csite:1039	csite_count:120	score:1
mdm-miR156k	MDP0000193702	mRNA_loc:MDP0000193702:1:1536:+	csite:1037	csite_count:102	score:1
mdm-miR156k	MDP0000210138	mRNA_loc:MDP0000210138:1:1323:+	csite:1050	csite_count:138	score:1
mdm-miR156k	MDP0000210138	mRNA_loc:MDP0000210138:1:1323:+	csite:1051	csite_count:104	score:1
mdm-miR156k	MDP0000246046	mRNA_loc:MDP0000246046:1:1473:+	csite:1032	csite_count:677	score:1
mdm-miR156k	MDP0000246046	mRNA_loc:MDP0000246046:1:1473:+	csite:1033	csite_count:120	score:1
mdm-miR156k	MDP0000246046	mRNA_loc:MDP0000246046:1:1473:+	csite:1031	csite_count:102	score:1
mdm-miR156k	MDP0000249364	mRNA_loc:MDP0000249364:1:2997:+	csite:2724	csite_count:60	score:1
mdm-miR156k	MDP0000249364	mRNA_loc:MDP0000249364:1:2997:+	csite:2723	csite_count:53	score:1
mdm-miR156k	MDP0000263766	mRNA_loc:MDP0000263766:1:2169:+	csite:966	csite_count:138	score:1
mdm-miR156k	MDP0000263766	mRNA_loc:MDP0000263766:1:2169:+	csite:967	csite_count:104	score:1
mdm-miR156k	MDP0000297978	mRNA_loc:MDP0000297978:1:1146:+	csite:804	csite_count:97	score:1
mdm-miR156k	MDP0000297978	mRNA_loc:MDP0000297978:1:1146:+	csite:803	csite_count:41	score:1
mdm-miR156k	MDP0000297978	mRNA_loc:MDP0000297978:1:1146:+	csite:805	csite_count:32	score:1
mdm-miR156k	MDP0000322647	mRNA_loc:MDP0000322647:1:1359:+	csite:1017	csite_count:55	score:1
mdm-miR156k	MDP0000322647	mRNA_loc:MDP0000322647:1:1359:+	csite:1018	csite_count:28	score:1
mdm-miR156k	MDP0000589558	mRNA_loc:MDP0000589558:1:1362:+	csite:1002	csite_count:52	score:0.5
mdm-miR156k	MDP0000778465	mRNA_loc:MDP0000778465:1:1473:+	csite:1089	csite_count:52	score:1
mdm-miR156l	MDP0000119458	mRNA_loc:MDP0000119458:1:1584:+	csite:1038	csite_count:677	score:1
mdm-miR156l	MDP0000119458	mRNA_loc:MDP0000119458:1:1584:+	csite:1039	csite_count:120	score:1
mdm-miR156l	MDP0000119458	mRNA_loc:MDP0000119458:1:1584:+	csite:1037	csite_count:102	score:1
mdm-miR156l	MDP0000142582	mRNA_loc:MDP0000142582:1:1008:+	csite:793	csite_count:34	score:2
mdm-miR156l	MDP0000146640	mRNA_loc:MDP0000146640:1:1473:+	csite:1089	csite_count:52	score:1
mdm-miR156l	MDP0000155354	mRNA_loc:MDP0000155354:1:1545:+	csite:1146	csite_count:60	score:1
mdm-miR156l	MDP0000155354	mRNA_loc:MDP0000155354:1:1545:+	csite:1145	csite_count:53	score:1
mdm-miR156l	MDP0000171877	mRNA_loc:MDP0000171877:1:1527:+	csite:1086	csite_count:677	score:1
mdm-miR156l	MDP0000171877	mRNA_loc:MDP0000171877:1:1527:+	csite:1087	csite_count:120	score:1
mdm-miR156l	MDP0000171877	mRNA_loc:MDP0000171877:1:1527:+	csite:1085	csite_count:102	score:1
mdm-miR156l	MDP0000176265	mRNA_loc:MDP0000176265:1:930:+	csite:715	csite_count:69	score:1
mdm-miR156l	MDP0000176265	mRNA_loc:MDP0000176265:1:930:+	csite:714	csite_count:45	score:1
mdm-miR156l	MDP0000193702	mRNA_loc:MDP0000193702:1:1536:+	csite:1038	csite_count:677	score:1
mdm-miR156l	MDP0000193702	mRNA_loc:MDP0000193702:1:1536:+	csite:1039	csite_count:120	score:1
mdm-miR156l	MDP0000193702	mRNA_loc:MDP0000193702:1:1536:+	csite:1037	csite_count:102	score:1
mdm-miR156l	MDP0000210138	mRNA_loc:MDP0000210138:1:1323:+	csite:1050	csite_count:138	score:1
mdm-miR156l	MDP0000210138	mRNA_loc:MDP0000210138:1:1323:+	csite:1051	csite_count:104	score:1
mdm-miR156l	MDP0000246046	mRNA_loc:MDP0000246046:1:1473:+	csite:1032	csite_count:677	score:1
mdm-miR156l	MDP0000246046	mRNA_loc:MDP0000246046:1:1473:+	csite:1033	csite_count:120	score:1
mdm-miR156l	MDP0000246046	mRNA_loc:MDP0000246046:1:1473:+	csite:1031	csite_count:102	score:1
mdm-miR156l	MDP0000249364	mRNA_loc:MDP0000249364:1:2997:+	csite:2724	csite_count:60	score:1
mdm-miR156l	MDP0000249364	mRNA_loc:MDP0000249364:1:2997:+	csite:2723	csite_count:53	score:1
mdm-miR156l	MDP0000263766	mRNA_loc:MDP0000263766:1:2169:+	csite:966	csite_count:138	score:1
mdm-miR156l	MDP0000263766	mRNA_loc:MDP0000263766:1:2169:+	csite:967	csite_count:104	score:1
mdm-miR156l	MDP0000297978	mRNA_loc:MDP0000297978:1:1146:+	csite:804	csite_count:97	score:1
mdm-miR156l	MDP0000297978	mRNA_loc:MDP0000297978:1:1146:+	csite:803	csite_count:41	score:1
mdm-miR156l	MDP0000297978	mRNA_loc:MDP0000297978:1:1146:+	csite:805	csite_count:32	score:1
mdm-miR156l	MDP0000322647	mRNA_loc:MDP0000322647:1:1359:+	csite:1017	csite_count:55	score:1
mdm-miR156l	MDP0000322647	mRNA_loc:MDP0000322647:1:1359:+	csite:1018	csite_count:28	score:1
mdm-miR156l	MDP0000589558	mRNA_loc:MDP0000589558:1:1362:+	csite:1002	csite_count:52	score:0.5
mdm-miR156l	MDP0000778465	mRNA_loc:MDP0000778465:1:1473:+	csite:1089	csite_count:52	score:1
mdm-miR156m	MDP0000119458	mRNA_loc:MDP0000119458:1:1584:+	csite:1038	csite_count:677	score:1
mdm-miR156m	MDP0000119458	mRNA_loc:MDP0000119458:1:1584:+	csite:1039	csite_count:120	score:1
mdm-miR156m	MDP0000119458	mRNA_loc:MDP0000119458:1:1584:+	csite:1037	csite_count:102	score:1
mdm-miR156m	MDP0000142582	mRNA_loc:MDP0000142582:1:1008:+	csite:793	csite_count:34	score:2
mdm-miR156m	MDP0000146640	mRNA_loc:MDP0000146640:1:1473:+	csite:1089	csite_count:52	score:1
mdm-miR156m	MDP0000155354	mRNA_loc:MDP0000155354:1:1545:+	csite:1146	csite_count:60	score:1
mdm-miR156m	MDP0000155354	mRNA_loc:MDP0000155354:1:1545:+	csite:1145	csite_count:53	score:1
mdm-miR156m	MDP0000171877	mRNA_loc:MDP0000171877:1:1527:+	csite:1086	csite_count:677	score:1
mdm-miR156m	MDP0000171877	mRNA_loc:MDP0000171877:1:1527:+	csite:1087	csite_count:120	score:1
mdm-miR156m	MDP0000171877	mRNA_loc:MDP0000171877:1:1527:+	csite:1085	csite_count:102	score:1
mdm-miR156m	MDP0000176265	mRNA_loc:MDP0000176265:1:930:+	csite:715	csite_count:69	score:1
mdm-miR156m	MDP0000176265	mRNA_loc:MDP0000176265:1:930:+	csite:714	csite_count:45	score:1
mdm-miR156m	MDP0000193702	mRNA_loc:MDP0000193702:1:1536:+	csite:1038	csite_count:677	score:1
mdm-miR156m	MDP0000193702	mRNA_loc:MDP0000193702:1:1536:+	csite:1039	csite_count:120	score:1
mdm-miR156m	MDP0000193702	mRNA_loc:MDP0000193702:1:1536:+	csite:1037	csite_count:102	score:1
mdm-miR156m	MDP0000210138	mRNA_loc:MDP0000210138:1:1323:+	csite:1050	csite_count:138	score:1
mdm-miR156m	MDP0000210138	mRNA_loc:MDP0000210138:1:1323:+	csite:1051	csite_count:104	score:1
mdm-miR156m	MDP0000246046	mRNA_loc:MDP0000246046:1:1473:+	csite:1032	csite_count:677	score:1
mdm-miR156m	MDP0000246046	mRNA_loc:MDP0000246046:1:1473:+	csite:1033	csite_count:120	score:1
mdm-miR156m	MDP0000246046	mRNA_loc:MDP0000246046:1:1473:+	csite:1031	csite_count:102	score:1
mdm-miR156m	MDP0000249364	mRNA_loc:MDP0000249364:1:2997:+	csite:2724	csite_count:60	score:1
mdm-miR156m	MDP0000249364	mRNA_loc:MDP0000249364:1:2997:+	csite:2723	csite_count:53	score:1
mdm-miR156m	MDP0000263766	mRNA_loc:MDP0000263766:1:2169:+	csite:966	csite_count:138	score:1
mdm-miR156m	MDP0000263766	mRNA_loc:MDP0000263766:1:2169:+	csite:967	csite_count:104	score:1
mdm-miR156m	MDP0000297978	mRNA_loc:MDP0000297978:1:1146:+	csite:804	csite_count:97	score:1
mdm-miR156m	MDP0000297978	mRNA_loc:MDP0000297978:1:1146:+	csite:803	csite_count:41	score:1
mdm-miR156m	MDP0000297978	mRNA_loc:MDP0000297978:1:1146:+	csite:805	csite_count:32	score:1
mdm-miR156m	MDP0000322647	mRNA_loc:MDP0000322647:1:1359:+	csite:1017	csite_count:55	score:1
mdm-miR156m	MDP0000322647	mRNA_loc:MDP0000322647:1:1359:+	csite:1018	csite_count:28	score:1
mdm-miR156m	MDP0000589558	mRNA_loc:MDP0000589558:1:1362:+	csite:1002	csite_count:52	score:0.5
mdm-miR156m	MDP0000778465	mRNA_loc:MDP0000778465:1:1473:+	csite:1089	csite_count:52	score:1
mdm-miR156n	MDP0000119458	mRNA_loc:MDP0000119458:1:1584:+	csite:1038	csite_count:677	score:1
mdm-miR156n	MDP0000119458	mRNA_loc:MDP0000119458:1:1584:+	csite:1039	csite_count:120	score:1
mdm-miR156n	MDP0000119458	mRNA_loc:MDP0000119458:1:1584:+	csite:1037	csite_count:102	score:1
mdm-miR156n	MDP0000142582	mRNA_loc:MDP0000142582:1:1008:+	csite:793	csite_count:34	score:2
mdm-miR156n	MDP0000146640	mRNA_loc:MDP0000146640:1:1473:+	csite:1089	csite_count:52	score:1
mdm-miR156n	MDP0000155354	mRNA_loc:MDP0000155354:1:1545:+	csite:1146	csite_count:60	score:1
mdm-miR156n	MDP0000155354	mRNA_loc:MDP0000155354:1:1545:+	csite:1145	csite_count:53	score:1
mdm-miR156n	MDP0000171877	mRNA_loc:MDP0000171877:1:1527:+	csite:1086	csite_count:677	score:1
mdm-miR156n	MDP0000171877	mRNA_loc:MDP0000171877:1:1527:+	csite:1087	csite_count:120	score:1
mdm-miR156n	MDP0000171877	mRNA_loc:MDP0000171877:1:1527:+	csite:1085	csite_count:102	score:1
mdm-miR156n	MDP0000176265	mRNA_loc:MDP0000176265:1:930:+	csite:715	csite_count:69	score:1
mdm-miR156n	MDP0000176265	mRNA_loc:MDP0000176265:1:930:+	csite:714	csite_count:45	score:1
mdm-miR156n	MDP0000193702	mRNA_loc:MDP0000193702:1:1536:+	csite:1038	csite_count:677	score:1
mdm-miR156n	MDP0000193702	mRNA_loc:MDP0000193702:1:1536:+	csite:1039	csite_count:120	score:1
mdm-miR156n	MDP0000193702	mRNA_loc:MDP0000193702:1:1536:+	csite:1037	csite_count:102	score:1
mdm-miR156n	MDP0000210138	mRNA_loc:MDP0000210138:1:1323:+	csite:1050	csite_count:138	score:1
mdm-miR156n	MDP0000210138	mRNA_loc:MDP0000210138:1:1323:+	csite:1051	csite_count:104	score:1
mdm-miR156n	MDP0000246046	mRNA_loc:MDP0000246046:1:1473:+	csite:1032	csite_count:677	score:1
mdm-miR156n	MDP0000246046	mRNA_loc:MDP0000246046:1:1473:+	csite:1033	csite_count:120	score:1
mdm-miR156n	MDP0000246046	mRNA_loc:MDP0000246046:1:1473:+	csite:1031	csite_count:102	score:1
mdm-miR156n	MDP0000249364	mRNA_loc:MDP0000249364:1:2997:+	csite:2724	csite_count:60	score:1
mdm-miR156n	MDP0000249364	mRNA_loc:MDP0000249364:1:2997:+	csite:2723	csite_count:53	score:1
mdm-miR156n	MDP0000263766	mRNA_loc:MDP0000263766:1:2169:+	csite:966	csite_count:138	score:1
mdm-miR156n	MDP0000263766	mRNA_loc:MDP0000263766:1:2169:+	csite:967	csite_count:104	score:1
mdm-miR156n	MDP0000297978	mRNA_loc:MDP0000297978:1:1146:+	csite:804	csite_count:97	score:1
mdm-miR156n	MDP0000297978	mRNA_loc:MDP0000297978:1:1146:+	csite:803	csite_count:41	score:1
mdm-miR156n	MDP0000297978	mRNA_loc:MDP0000297978:1:1146:+	csite:805	csite_count:32	score:1
mdm-miR156n	MDP0000322647	mRNA_loc:MDP0000322647:1:1359:+	csite:1017	csite_count:55	score:1
mdm-miR156n	MDP0000322647	mRNA_loc:MDP0000322647:1:1359:+	csite:1018	csite_count:28	score:1
mdm-miR156n	MDP0000589558	mRNA_loc:MDP0000589558:1:1362:+	csite:1002	csite_count:52	score:0.5
mdm-miR156n	MDP0000778465	mRNA_loc:MDP0000778465:1:1473:+	csite:1089	csite_count:52	score:1
mdm-miR156o	MDP0000119458	mRNA_loc:MDP0000119458:1:1584:+	csite:1038	csite_count:677	score:1
mdm-miR156o	MDP0000119458	mRNA_loc:MDP0000119458:1:1584:+	csite:1039	csite_count:120	score:1
mdm-miR156o	MDP0000119458	mRNA_loc:MDP0000119458:1:1584:+	csite:1037	csite_count:102	score:1
mdm-miR156o	MDP0000142582	mRNA_loc:MDP0000142582:1:1008:+	csite:793	csite_count:34	score:2
mdm-miR156o	MDP0000146640	mRNA_loc:MDP0000146640:1:1473:+	csite:1089	csite_count:52	score:1
mdm-miR156o	MDP0000155354	mRNA_loc:MDP0000155354:1:1545:+	csite:1146	csite_count:60	score:1
mdm-miR156o	MDP0000155354	mRNA_loc:MDP0000155354:1:1545:+	csite:1145	csite_count:53	score:1
mdm-miR156o	MDP0000171877	mRNA_loc:MDP0000171877:1:1527:+	csite:1086	csite_count:677	score:1
mdm-miR156o	MDP0000171877	mRNA_loc:MDP0000171877:1:1527:+	csite:1087	csite_count:120	score:1
mdm-miR156o	MDP0000171877	mRNA_loc:MDP0000171877:1:1527:+	csite:1085	csite_count:102	score:1
mdm-miR156o	MDP0000176265	mRNA_loc:MDP0000176265:1:930:+	csite:715	csite_count:69	score:1
mdm-miR156o	MDP0000176265	mRNA_loc:MDP0000176265:1:930:+	csite:714	csite_count:45	score:1
mdm-miR156o	MDP0000193702	mRNA_loc:MDP0000193702:1:1536:+	csite:1038	csite_count:677	score:1
mdm-miR156o	MDP0000193702	mRNA_loc:MDP0000193702:1:1536:+	csite:1039	csite_count:120	score:1
mdm-miR156o	MDP0000193702	mRNA_loc:MDP0000193702:1:1536:+	csite:1037	csite_count:102	score:1
mdm-miR156o	MDP0000210138	mRNA_loc:MDP0000210138:1:1323:+	csite:1050	csite_count:138	score:1
mdm-miR156o	MDP0000210138	mRNA_loc:MDP0000210138:1:1323:+	csite:1051	csite_count:104	score:1
mdm-miR156o	MDP0000246046	mRNA_loc:MDP0000246046:1:1473:+	csite:1032	csite_count:677	score:1
mdm-miR156o	MDP0000246046	mRNA_loc:MDP0000246046:1:1473:+	csite:1033	csite_count:120	score:1
mdm-miR156o	MDP0000246046	mRNA_loc:MDP0000246046:1:1473:+	csite:1031	csite_count:102	score:1
mdm-miR156o	MDP0000249364	mRNA_loc:MDP0000249364:1:2997:+	csite:2724	csite_count:60	score:1
mdm-miR156o	MDP0000249364	mRNA_loc:MDP0000249364:1:2997:+	csite:2723	csite_count:53	score:1
mdm-miR156o	MDP0000263766	mRNA_loc:MDP0000263766:1:2169:+	csite:966	csite_count:138	score:1
mdm-miR156o	MDP0000263766	mRNA_loc:MDP0000263766:1:2169:+	csite:967	csite_count:104	score:1
mdm-miR156o	MDP0000297978	mRNA_loc:MDP0000297978:1:1146:+	csite:804	csite_count:97	score:1
mdm-miR156o	MDP0000297978	mRNA_loc:MDP0000297978:1:1146:+	csite:803	csite_count:41	score:1
mdm-miR156o	MDP0000297978	mRNA_loc:MDP0000297978:1:1146:+	csite:805	csite_count:32	score:1
mdm-miR156o	MDP0000322647	mRNA_loc:MDP0000322647:1:1359:+	csite:1017	csite_count:55	score:1
mdm-miR156o	MDP0000322647	mRNA_loc:MDP0000322647:1:1359:+	csite:1018	csite_count:28	score:1
mdm-miR156o	MDP0000589558	mRNA_loc:MDP0000589558:1:1362:+	csite:1002	csite_count:52	score:0.5
mdm-miR156o	MDP0000778465	mRNA_loc:MDP0000778465:1:1473:+	csite:1089	csite_count:52	score:1
mdm-miR156p	MDP0000119458	mRNA_loc:MDP0000119458:1:1584:+	csite:1038	csite_count:677	score:1
mdm-miR156p	MDP0000119458	mRNA_loc:MDP0000119458:1:1584:+	csite:1039	csite_count:120	score:1
mdm-miR156p	MDP0000119458	mRNA_loc:MDP0000119458:1:1584:+	csite:1037	csite_count:102	score:1
mdm-miR156p	MDP0000142582	mRNA_loc:MDP0000142582:1:1008:+	csite:793	csite_count:34	score:1
mdm-miR156p	MDP0000146640	mRNA_loc:MDP0000146640:1:1473:+	csite:1089	csite_count:52	score:2
mdm-miR156p	MDP0000155354	mRNA_loc:MDP0000155354:1:1545:+	csite:1146	csite_count:60	score:2
mdm-miR156p	MDP0000155354	mRNA_loc:MDP0000155354:1:1545:+	csite:1145	csite_count:53	score:2
mdm-miR156p	MDP0000171877	mRNA_loc:MDP0000171877:1:1527:+	csite:1086	csite_count:677	score:1
mdm-miR156p	MDP0000171877	mRNA_loc:MDP0000171877:1:1527:+	csite:1087	csite_count:120	score:1
mdm-miR156p	MDP0000171877	mRNA_loc:MDP0000171877:1:1527:+	csite:1085	csite_count:102	score:1
mdm-miR156p	MDP0000176265	mRNA_loc:MDP0000176265:1:930:+	csite:715	csite_count:69	score:2
mdm-miR156p	MDP0000176265	mRNA_loc:MDP0000176265:1:930:+	csite:714	csite_count:45	score:2
mdm-miR156p	MDP0000193702	mRNA_loc:MDP0000193702:1:1536:+	csite:1038	csite_count:677	score:1
mdm-miR156p	MDP0000193702	mRNA_loc:MDP0000193702:1:1536:+	csite:1039	csite_count:120	score:1
mdm-miR156p	MDP0000193702	mRNA_loc:MDP0000193702:1:1536:+	csite:1037	csite_count:102	score:1
mdm-miR156p	MDP0000210138	mRNA_loc:MDP0000210138:1:1323:+	csite:1050	csite_count:138	score:2
mdm-miR156p	MDP0000210138	mRNA_loc:MDP0000210138:1:1323:+	csite:1051	csite_count:104	score:2
mdm-miR156p	MDP0000246046	mRNA_loc:MDP0000246046:1:1473:+	csite:1032	csite_count:677	score:1
mdm-miR156p	MDP0000246046	mRNA_loc:MDP0000246046:1:1473:+	csite:1033	csite_count:120	score:1
mdm-miR156p	MDP0000246046	mRNA_loc:MDP0000246046:1:1473:+	csite:1031	csite_count:102	score:1
mdm-miR156p	MDP0000249364	mRNA_loc:MDP0000249364:1:2997:+	csite:2724	csite_count:60	score:2
mdm-miR156p	MDP0000249364	mRNA_loc:MDP0000249364:1:2997:+	csite:2723	csite_count:53	score:2
mdm-miR156p	MDP0000263766	mRNA_loc:MDP0000263766:1:2169:+	csite:966	csite_count:138	score:2
mdm-miR156p	MDP0000263766	mRNA_loc:MDP0000263766:1:2169:+	csite:967	csite_count:104	score:2
mdm-miR156p	MDP0000297978	mRNA_loc:MDP0000297978:1:1146:+	csite:804	csite_count:97	score:2
mdm-miR156p	MDP0000297978	mRNA_loc:MDP0000297978:1:1146:+	csite:803	csite_count:41	score:2
mdm-miR156p	MDP0000297978	mRNA_loc:MDP0000297978:1:1146:+	csite:805	csite_count:32	score:2
mdm-miR156p	MDP0000322647	mRNA_loc:MDP0000322647:1:1359:+	csite:1017	csite_count:55	score:2
mdm-miR156p	MDP0000322647	mRNA_loc:MDP0000322647:1:1359:+	csite:1018	csite_count:28	score:2
mdm-miR156p	MDP0000589558	mRNA_loc:MDP0000589558:1:1362:+	csite:1002	csite_count:52	score:3
mdm-miR156p	MDP0000778465	mRNA_loc:MDP0000778465:1:1473:+	csite:1089	csite_count:52	score:2
mdm-miR156q	MDP0000119458	mRNA_loc:MDP0000119458:1:1584:+	csite:1038	csite_count:677	score:1
mdm-miR156q	MDP0000119458	mRNA_loc:MDP0000119458:1:1584:+	csite:1039	csite_count:120	score:1
mdm-miR156q	MDP0000119458	mRNA_loc:MDP0000119458:1:1584:+	csite:1037	csite_count:102	score:1
mdm-miR156q	MDP0000142582	mRNA_loc:MDP0000142582:1:1008:+	csite:793	csite_count:34	score:1
mdm-miR156q	MDP0000146640	mRNA_loc:MDP0000146640:1:1473:+	csite:1089	csite_count:52	score:2
mdm-miR156q	MDP0000155354	mRNA_loc:MDP0000155354:1:1545:+	csite:1146	csite_count:60	score:2
mdm-miR156q	MDP0000155354	mRNA_loc:MDP0000155354:1:1545:+	csite:1145	csite_count:53	score:2
mdm-miR156q	MDP0000171877	mRNA_loc:MDP0000171877:1:1527:+	csite:1086	csite_count:677	score:1
mdm-miR156q	MDP0000171877	mRNA_loc:MDP0000171877:1:1527:+	csite:1087	csite_count:120	score:1
mdm-miR156q	MDP0000171877	mRNA_loc:MDP0000171877:1:1527:+	csite:1085	csite_count:102	score:1
mdm-miR156q	MDP0000176265	mRNA_loc:MDP0000176265:1:930:+	csite:715	csite_count:69	score:2
mdm-miR156q	MDP0000176265	mRNA_loc:MDP0000176265:1:930:+	csite:714	csite_count:45	score:2
mdm-miR156q	MDP0000193702	mRNA_loc:MDP0000193702:1:1536:+	csite:1038	csite_count:677	score:1
mdm-miR156q	MDP0000193702	mRNA_loc:MDP0000193702:1:1536:+	csite:1039	csite_count:120	score:1
mdm-miR156q	MDP0000193702	mRNA_loc:MDP0000193702:1:1536:+	csite:1037	csite_count:102	score:1
mdm-miR156q	MDP0000210138	mRNA_loc:MDP0000210138:1:1323:+	csite:1050	csite_count:138	score:2
mdm-miR156q	MDP0000210138	mRNA_loc:MDP0000210138:1:1323:+	csite:1051	csite_count:104	score:2
mdm-miR156q	MDP0000246046	mRNA_loc:MDP0000246046:1:1473:+	csite:1032	csite_count:677	score:1
mdm-miR156q	MDP0000246046	mRNA_loc:MDP0000246046:1:1473:+	csite:1033	csite_count:120	score:1
mdm-miR156q	MDP0000246046	mRNA_loc:MDP0000246046:1:1473:+	csite:1031	csite_count:102	score:1
mdm-miR156q	MDP0000249364	mRNA_loc:MDP0000249364:1:2997:+	csite:2724	csite_count:60	score:2
mdm-miR156q	MDP0000249364	mRNA_loc:MDP0000249364:1:2997:+	csite:2723	csite_count:53	score:2
mdm-miR156q	MDP0000263766	mRNA_loc:MDP0000263766:1:2169:+	csite:966	csite_count:138	score:2
mdm-miR156q	MDP0000263766	mRNA_loc:MDP0000263766:1:2169:+	csite:967	csite_count:104	score:2
mdm-miR156q	MDP0000297978	mRNA_loc:MDP0000297978:1:1146:+	csite:804	csite_count:97	score:2
mdm-miR156q	MDP0000297978	mRNA_loc:MDP0000297978:1:1146:+	csite:803	csite_count:41	score:2
mdm-miR156q	MDP0000297978	mRNA_loc:MDP0000297978:1:1146:+	csite:805	csite_count:32	score:2
mdm-miR156q	MDP0000322647	mRNA_loc:MDP0000322647:1:1359:+	csite:1017	csite_count:55	score:2
mdm-miR156q	MDP0000322647	mRNA_loc:MDP0000322647:1:1359:+	csite:1018	csite_count:28	score:2
mdm-miR156q	MDP0000589558	mRNA_loc:MDP0000589558:1:1362:+	csite:1002	csite_count:52	score:3
mdm-miR156q	MDP0000778465	mRNA_loc:MDP0000778465:1:1473:+	csite:1089	csite_count:52	score:2
mdm-miR156r	MDP0000119458	mRNA_loc:MDP0000119458:1:1584:+	csite:1038	csite_count:677	score:1
mdm-miR156r	MDP0000119458	mRNA_loc:MDP0000119458:1:1584:+	csite:1039	csite_count:120	score:1
mdm-miR156r	MDP0000119458	mRNA_loc:MDP0000119458:1:1584:+	csite:1037	csite_count:102	score:1
mdm-miR156r	MDP0000142582	mRNA_loc:MDP0000142582:1:1008:+	csite:793	csite_count:34	score:1
mdm-miR156r	MDP0000146640	mRNA_loc:MDP0000146640:1:1473:+	csite:1089	csite_count:52	score:2
mdm-miR156r	MDP0000155354	mRNA_loc:MDP0000155354:1:1545:+	csite:1146	csite_count:60	score:2
mdm-miR156r	MDP0000155354	mRNA_loc:MDP0000155354:1:1545:+	csite:1145	csite_count:53	score:2
mdm-miR156r	MDP0000171877	mRNA_loc:MDP0000171877:1:1527:+	csite:1086	csite_count:677	score:1
mdm-miR156r	MDP0000171877	mRNA_loc:MDP0000171877:1:1527:+	csite:1087	csite_count:120	score:1
mdm-miR156r	MDP0000171877	mRNA_loc:MDP0000171877:1:1527:+	csite:1085	csite_count:102	score:1
mdm-miR156r	MDP0000176265	mRNA_loc:MDP0000176265:1:930:+	csite:715	csite_count:69	score:2
mdm-miR156r	MDP0000176265	mRNA_loc:MDP0000176265:1:930:+	csite:714	csite_count:45	score:2
mdm-miR156r	MDP0000193702	mRNA_loc:MDP0000193702:1:1536:+	csite:1038	csite_count:677	score:1
mdm-miR156r	MDP0000193702	mRNA_loc:MDP0000193702:1:1536:+	csite:1039	csite_count:120	score:1
mdm-miR156r	MDP0000193702	mRNA_loc:MDP0000193702:1:1536:+	csite:1037	csite_count:102	score:1
mdm-miR156r	MDP0000210138	mRNA_loc:MDP0000210138:1:1323:+	csite:1050	csite_count:138	score:2
mdm-miR156r	MDP0000210138	mRNA_loc:MDP0000210138:1:1323:+	csite:1051	csite_count:104	score:2
mdm-miR156r	MDP0000246046	mRNA_loc:MDP0000246046:1:1473:+	csite:1032	csite_count:677	score:1
mdm-miR156r	MDP0000246046	mRNA_loc:MDP0000246046:1:1473:+	csite:1033	csite_count:120	score:1
mdm-miR156r	MDP0000246046	mRNA_loc:MDP0000246046:1:1473:+	csite:1031	csite_count:102	score:1
mdm-miR156r	MDP0000249364	mRNA_loc:MDP0000249364:1:2997:+	csite:2724	csite_count:60	score:2
mdm-miR156r	MDP0000249364	mRNA_loc:MDP0000249364:1:2997:+	csite:2723	csite_count:53	score:2
mdm-miR156r	MDP0000263766	mRNA_loc:MDP0000263766:1:2169:+	csite:966	csite_count:138	score:2
mdm-miR156r	MDP0000263766	mRNA_loc:MDP0000263766:1:2169:+	csite:967	csite_count:104	score:2
mdm-miR156r	MDP0000297978	mRNA_loc:MDP0000297978:1:1146:+	csite:804	csite_count:97	score:2
mdm-miR156r	MDP0000297978	mRNA_loc:MDP0000297978:1:1146:+	csite:803	csite_count:41	score:2
mdm-miR156r	MDP0000297978	mRNA_loc:MDP0000297978:1:1146:+	csite:805	csite_count:32	score:2
mdm-miR156r	MDP0000322647	mRNA_loc:MDP0000322647:1:1359:+	csite:1017	csite_count:55	score:2
mdm-miR156r	MDP0000322647	mRNA_loc:MDP0000322647:1:1359:+	csite:1018	csite_count:28	score:2
mdm-miR156r	MDP0000589558	mRNA_loc:MDP0000589558:1:1362:+	csite:1002	csite_count:52	score:3
mdm-miR156r	MDP0000778465	mRNA_loc:MDP0000778465:1:1473:+	csite:1089	csite_count:52	score:2
mdm-miR156s	MDP0000119458	mRNA_loc:MDP0000119458:1:1584:+	csite:1038	csite_count:677	score:1
mdm-miR156s	MDP0000119458	mRNA_loc:MDP0000119458:1:1584:+	csite:1039	csite_count:120	score:1
mdm-miR156s	MDP0000119458	mRNA_loc:MDP0000119458:1:1584:+	csite:1037	csite_count:102	score:1
mdm-miR156s	MDP0000142582	mRNA_loc:MDP0000142582:1:1008:+	csite:793	csite_count:34	score:1
mdm-miR156s	MDP0000146640	mRNA_loc:MDP0000146640:1:1473:+	csite:1089	csite_count:52	score:2
mdm-miR156s	MDP0000155354	mRNA_loc:MDP0000155354:1:1545:+	csite:1146	csite_count:60	score:2
mdm-miR156s	MDP0000155354	mRNA_loc:MDP0000155354:1:1545:+	csite:1145	csite_count:53	score:2
mdm-miR156s	MDP0000171877	mRNA_loc:MDP0000171877:1:1527:+	csite:1086	csite_count:677	score:1
mdm-miR156s	MDP0000171877	mRNA_loc:MDP0000171877:1:1527:+	csite:1087	csite_count:120	score:1
mdm-miR156s	MDP0000171877	mRNA_loc:MDP0000171877:1:1527:+	csite:1085	csite_count:102	score:1
mdm-miR156s	MDP0000176265	mRNA_loc:MDP0000176265:1:930:+	csite:715	csite_count:69	score:2
mdm-miR156s	MDP0000176265	mRNA_loc:MDP0000176265:1:930:+	csite:714	csite_count:45	score:2
mdm-miR156s	MDP0000193702	mRNA_loc:MDP0000193702:1:1536:+	csite:1038	csite_count:677	score:1
mdm-miR156s	MDP0000193702	mRNA_loc:MDP0000193702:1:1536:+	csite:1039	csite_count:120	score:1
mdm-miR156s	MDP0000193702	mRNA_loc:MDP0000193702:1:1536:+	csite:1037	csite_count:102	score:1
mdm-miR156s	MDP0000210138	mRNA_loc:MDP0000210138:1:1323:+	csite:1050	csite_count:138	score:2
mdm-miR156s	MDP0000210138	mRNA_loc:MDP0000210138:1:1323:+	csite:1051	csite_count:104	score:2
mdm-miR156s	MDP0000246046	mRNA_loc:MDP0000246046:1:1473:+	csite:1032	csite_count:677	score:1
mdm-miR156s	MDP0000246046	mRNA_loc:MDP0000246046:1:1473:+	csite:1033	csite_count:120	score:1
mdm-miR156s	MDP0000246046	mRNA_loc:MDP0000246046:1:1473:+	csite:1031	csite_count:102	score:1
mdm-miR156s	MDP0000249364	mRNA_loc:MDP0000249364:1:2997:+	csite:2724	csite_count:60	score:2
mdm-miR156s	MDP0000249364	mRNA_loc:MDP0000249364:1:2997:+	csite:2723	csite_count:53	score:2
mdm-miR156s	MDP0000263766	mRNA_loc:MDP0000263766:1:2169:+	csite:966	csite_count:138	score:2
mdm-miR156s	MDP0000263766	mRNA_loc:MDP0000263766:1:2169:+	csite:967	csite_count:104	score:2
mdm-miR156s	MDP0000297978	mRNA_loc:MDP0000297978:1:1146:+	csite:804	csite_count:97	score:2
mdm-miR156s	MDP0000297978	mRNA_loc:MDP0000297978:1:1146:+	csite:803	csite_count:41	score:2
mdm-miR156s	MDP0000297978	mRNA_loc:MDP0000297978:1:1146:+	csite:805	csite_count:32	score:2
mdm-miR156s	MDP0000322647	mRNA_loc:MDP0000322647:1:1359:+	csite:1017	csite_count:55	score:2
mdm-miR156s	MDP0000322647	mRNA_loc:MDP0000322647:1:1359:+	csite:1018	csite_count:28	score:2
mdm-miR156s	MDP0000589558	mRNA_loc:MDP0000589558:1:1362:+	csite:1002	csite_count:52	score:3
mdm-miR156s	MDP0000778465	mRNA_loc:MDP0000778465:1:1473:+	csite:1089	csite_count:52	score:2
mdm-miR156t	MDP0000119458	mRNA_loc:MDP0000119458:1:1584:+	csite:1038	csite_count:677	score:0.5
mdm-miR156t	MDP0000119458	mRNA_loc:MDP0000119458:1:1584:+	csite:1039	csite_count:120	score:0.5
mdm-miR156t	MDP0000119458	mRNA_loc:MDP0000119458:1:1584:+	csite:1037	csite_count:102	score:0.5
mdm-miR156t	MDP0000142582	mRNA_loc:MDP0000142582:1:1008:+	csite:793	csite_count:34	score:2
mdm-miR156t	MDP0000146640	mRNA_loc:MDP0000146640:1:1473:+	csite:1089	csite_count:52	score:1
mdm-miR156t	MDP0000155354	mRNA_loc:MDP0000155354:1:1545:+	csite:1146	csite_count:60	score:0
mdm-miR156t	MDP0000155354	mRNA_loc:MDP0000155354:1:1545:+	csite:1145	csite_count:53	score:0
mdm-miR156t	MDP0000171877	mRNA_loc:MDP0000171877:1:1527:+	csite:1086	csite_count:677	score:0.5
mdm-miR156t	MDP0000171877	mRNA_loc:MDP0000171877:1:1527:+	csite:1087	csite_count:120	score:0.5
mdm-miR156t	MDP0000171877	mRNA_loc:MDP0000171877:1:1527:+	csite:1085	csite_count:102	score:0.5
mdm-miR156t	MDP0000176265	mRNA_loc:MDP0000176265:1:930:+	csite:715	csite_count:69	score:1
mdm-miR156t	MDP0000176265	mRNA_loc:MDP0000176265:1:930:+	csite:714	csite_count:45	score:1
mdm-miR156t	MDP0000193702	mRNA_loc:MDP0000193702:1:1536:+	csite:1038	csite_count:677	score:0.5
mdm-miR156t	MDP0000193702	mRNA_loc:MDP0000193702:1:1536:+	csite:1039	csite_count:120	score:0.5
mdm-miR156t	MDP0000193702	mRNA_loc:MDP0000193702:1:1536:+	csite:1037	csite_count:102	score:0.5
mdm-miR156t	MDP0000210138	mRNA_loc:MDP0000210138:1:1323:+	csite:1050	csite_count:138	score:1
mdm-miR156t	MDP0000210138	mRNA_loc:MDP0000210138:1:1323:+	csite:1051	csite_count:104	score:1
mdm-miR156t	MDP0000246046	mRNA_loc:MDP0000246046:1:1473:+	csite:1032	csite_count:677	score:0.5
mdm-miR156t	MDP0000246046	mRNA_loc:MDP0000246046:1:1473:+	csite:1033	csite_count:120	score:0.5
mdm-miR156t	MDP0000246046	mRNA_loc:MDP0000246046:1:1473:+	csite:1031	csite_count:102	score:0.5
mdm-miR156t	MDP0000249364	mRNA_loc:MDP0000249364:1:2997:+	csite:2724	csite_count:60	score:0
mdm-miR156t	MDP0000249364	mRNA_loc:MDP0000249364:1:2997:+	csite:2723	csite_count:53	score:0
mdm-miR156t	MDP0000263766	mRNA_loc:MDP0000263766:1:2169:+	csite:966	csite_count:138	score:1
mdm-miR156t	MDP0000263766	mRNA_loc:MDP0000263766:1:2169:+	csite:967	csite_count:104	score:1
mdm-miR156t	MDP0000297978	mRNA_loc:MDP0000297978:1:1146:+	csite:804	csite_count:97	score:0
mdm-miR156t	MDP0000297978	mRNA_loc:MDP0000297978:1:1146:+	csite:803	csite_count:41	score:0
mdm-miR156t	MDP0000297978	mRNA_loc:MDP0000297978:1:1146:+	csite:805	csite_count:32	score:0
mdm-miR156t	MDP0000322647	mRNA_loc:MDP0000322647:1:1359:+	csite:1017	csite_count:55	score:0
mdm-miR156t	MDP0000322647	mRNA_loc:MDP0000322647:1:1359:+	csite:1018	csite_count:28	score:0
mdm-miR156t	MDP0000589558	mRNA_loc:MDP0000589558:1:1362:+	csite:1002	csite_count:52	score:2
mdm-miR156t	MDP0000778465	mRNA_loc:MDP0000778465:1:1473:+	csite:1089	csite_count:52	score:1
mdm-miR156u	MDP0000119458	mRNA_loc:MDP0000119458:1:1584:+	csite:1038	csite_count:677	score:0.5
mdm-miR156u	MDP0000119458	mRNA_loc:MDP0000119458:1:1584:+	csite:1039	csite_count:120	score:0.5
mdm-miR156u	MDP0000119458	mRNA_loc:MDP0000119458:1:1584:+	csite:1037	csite_count:102	score:0.5
mdm-miR156u	MDP0000142582	mRNA_loc:MDP0000142582:1:1008:+	csite:793	csite_count:34	score:2
mdm-miR156u	MDP0000146640	mRNA_loc:MDP0000146640:1:1473:+	csite:1089	csite_count:52	score:1
mdm-miR156u	MDP0000155354	mRNA_loc:MDP0000155354:1:1545:+	csite:1146	csite_count:60	score:0
mdm-miR156u	MDP0000155354	mRNA_loc:MDP0000155354:1:1545:+	csite:1145	csite_count:53	score:0
mdm-miR156u	MDP0000171877	mRNA_loc:MDP0000171877:1:1527:+	csite:1086	csite_count:677	score:0.5
mdm-miR156u	MDP0000171877	mRNA_loc:MDP0000171877:1:1527:+	csite:1087	csite_count:120	score:0.5
mdm-miR156u	MDP0000171877	mRNA_loc:MDP0000171877:1:1527:+	csite:1085	csite_count:102	score:0.5
mdm-miR156u	MDP0000176265	mRNA_loc:MDP0000176265:1:930:+	csite:715	csite_count:69	score:1
mdm-miR156u	MDP0000176265	mRNA_loc:MDP0000176265:1:930:+	csite:714	csite_count:45	score:1
mdm-miR156u	MDP0000193702	mRNA_loc:MDP0000193702:1:1536:+	csite:1038	csite_count:677	score:0.5
mdm-miR156u	MDP0000193702	mRNA_loc:MDP0000193702:1:1536:+	csite:1039	csite_count:120	score:0.5
mdm-miR156u	MDP0000193702	mRNA_loc:MDP0000193702:1:1536:+	csite:1037	csite_count:102	score:0.5
mdm-miR156u	MDP0000210138	mRNA_loc:MDP0000210138:1:1323:+	csite:1050	csite_count:138	score:1
mdm-miR156u	MDP0000210138	mRNA_loc:MDP0000210138:1:1323:+	csite:1051	csite_count:104	score:1
mdm-miR156u	MDP0000246046	mRNA_loc:MDP0000246046:1:1473:+	csite:1032	csite_count:677	score:0.5
mdm-miR156u	MDP0000246046	mRNA_loc:MDP0000246046:1:1473:+	csite:1033	csite_count:120	score:0.5
mdm-miR156u	MDP0000246046	mRNA_loc:MDP0000246046:1:1473:+	csite:1031	csite_count:102	score:0.5
mdm-miR156u	MDP0000249364	mRNA_loc:MDP0000249364:1:2997:+	csite:2724	csite_count:60	score:0
mdm-miR156u	MDP0000249364	mRNA_loc:MDP0000249364:1:2997:+	csite:2723	csite_count:53	score:0
mdm-miR156u	MDP0000263766	mRNA_loc:MDP0000263766:1:2169:+	csite:966	csite_count:138	score:1
mdm-miR156u	MDP0000263766	mRNA_loc:MDP0000263766:1:2169:+	csite:967	csite_count:104	score:1
mdm-miR156u	MDP0000297978	mRNA_loc:MDP0000297978:1:1146:+	csite:804	csite_count:97	score:0
mdm-miR156u	MDP0000297978	mRNA_loc:MDP0000297978:1:1146:+	csite:803	csite_count:41	score:0
mdm-miR156u	MDP0000297978	mRNA_loc:MDP0000297978:1:1146:+	csite:805	csite_count:32	score:0
mdm-miR156u	MDP0000322647	mRNA_loc:MDP0000322647:1:1359:+	csite:1017	csite_count:55	score:0
mdm-miR156u	MDP0000322647	mRNA_loc:MDP0000322647:1:1359:+	csite:1018	csite_count:28	score:0
mdm-miR156u	MDP0000589558	mRNA_loc:MDP0000589558:1:1362:+	csite:1002	csite_count:52	score:2
mdm-miR156u	MDP0000778465	mRNA_loc:MDP0000778465:1:1473:+	csite:1089	csite_count:52	score:1
mdm-miR156v	MDP0000119458	mRNA_loc:MDP0000119458:1:1584:+	csite:1038	csite_count:677	score:0.5
mdm-miR156v	MDP0000119458	mRNA_loc:MDP0000119458:1:1584:+	csite:1039	csite_count:120	score:0.5
mdm-miR156v	MDP0000119458	mRNA_loc:MDP0000119458:1:1584:+	csite:1037	csite_count:102	score:0.5
mdm-miR156v	MDP0000142582	mRNA_loc:MDP0000142582:1:1008:+	csite:793	csite_count:34	score:2
mdm-miR156v	MDP0000146640	mRNA_loc:MDP0000146640:1:1473:+	csite:1089	csite_count:52	score:1
mdm-miR156v	MDP0000155354	mRNA_loc:MDP0000155354:1:1545:+	csite:1146	csite_count:60	score:0
mdm-miR156v	MDP0000155354	mRNA_loc:MDP0000155354:1:1545:+	csite:1145	csite_count:53	score:0
mdm-miR156v	MDP0000171877	mRNA_loc:MDP0000171877:1:1527:+	csite:1086	csite_count:677	score:0.5
mdm-miR156v	MDP0000171877	mRNA_loc:MDP0000171877:1:1527:+	csite:1087	csite_count:120	score:0.5
mdm-miR156v	MDP0000171877	mRNA_loc:MDP0000171877:1:1527:+	csite:1085	csite_count:102	score:0.5
mdm-miR156v	MDP0000176265	mRNA_loc:MDP0000176265:1:930:+	csite:715	csite_count:69	score:1
mdm-miR156v	MDP0000176265	mRNA_loc:MDP0000176265:1:930:+	csite:714	csite_count:45	score:1
mdm-miR156v	MDP0000193702	mRNA_loc:MDP0000193702:1:1536:+	csite:1038	csite_count:677	score:0.5
mdm-miR156v	MDP0000193702	mRNA_loc:MDP0000193702:1:1536:+	csite:1039	csite_count:120	score:0.5
mdm-miR156v	MDP0000193702	mRNA_loc:MDP0000193702:1:1536:+	csite:1037	csite_count:102	score:0.5
mdm-miR156v	MDP0000210138	mRNA_loc:MDP0000210138:1:1323:+	csite:1050	csite_count:138	score:1
mdm-miR156v	MDP0000210138	mRNA_loc:MDP0000210138:1:1323:+	csite:1051	csite_count:104	score:1
mdm-miR156v	MDP0000246046	mRNA_loc:MDP0000246046:1:1473:+	csite:1032	csite_count:677	score:0.5
mdm-miR156v	MDP0000246046	mRNA_loc:MDP0000246046:1:1473:+	csite:1033	csite_count:120	score:0.5
mdm-miR156v	MDP0000246046	mRNA_loc:MDP0000246046:1:1473:+	csite:1031	csite_count:102	score:0.5
mdm-miR156v	MDP0000249364	mRNA_loc:MDP0000249364:1:2997:+	csite:2724	csite_count:60	score:0
mdm-miR156v	MDP0000249364	mRNA_loc:MDP0000249364:1:2997:+	csite:2723	csite_count:53	score:0
mdm-miR156v	MDP0000263766	mRNA_loc:MDP0000263766:1:2169:+	csite:966	csite_count:138	score:1
mdm-miR156v	MDP0000263766	mRNA_loc:MDP0000263766:1:2169:+	csite:967	csite_count:104	score:1
mdm-miR156v	MDP0000297978	mRNA_loc:MDP0000297978:1:1146:+	csite:804	csite_count:97	score:0
mdm-miR156v	MDP0000297978	mRNA_loc:MDP0000297978:1:1146:+	csite:803	csite_count:41	score:0
mdm-miR156v	MDP0000297978	mRNA_loc:MDP0000297978:1:1146:+	csite:805	csite_count:32	score:0
mdm-miR156v	MDP0000322647	mRNA_loc:MDP0000322647:1:1359:+	csite:1017	csite_count:55	score:0
mdm-miR156v	MDP0000322647	mRNA_loc:MDP0000322647:1:1359:+	csite:1018	csite_count:28	score:0
mdm-miR156v	MDP0000589558	mRNA_loc:MDP0000589558:1:1362:+	csite:1002	csite_count:52	score:2
mdm-miR156v	MDP0000778465	mRNA_loc:MDP0000778465:1:1473:+	csite:1089	csite_count:52	score:1
mdm-miR156w	MDP0000119458	mRNA_loc:MDP0000119458:1:1584:+	csite:1038	csite_count:677	score:0.5
mdm-miR156w	MDP0000119458	mRNA_loc:MDP0000119458:1:1584:+	csite:1039	csite_count:120	score:0.5
mdm-miR156w	MDP0000119458	mRNA_loc:MDP0000119458:1:1584:+	csite:1037	csite_count:102	score:0.5
mdm-miR156w	MDP0000142582	mRNA_loc:MDP0000142582:1:1008:+	csite:793	csite_count:34	score:2
mdm-miR156w	MDP0000146640	mRNA_loc:MDP0000146640:1:1473:+	csite:1089	csite_count:52	score:1
mdm-miR156w	MDP0000155354	mRNA_loc:MDP0000155354:1:1545:+	csite:1146	csite_count:60	score:0
mdm-miR156w	MDP0000155354	mRNA_loc:MDP0000155354:1:1545:+	csite:1145	csite_count:53	score:0
mdm-miR156w	MDP0000171877	mRNA_loc:MDP0000171877:1:1527:+	csite:1086	csite_count:677	score:0.5
mdm-miR156w	MDP0000171877	mRNA_loc:MDP0000171877:1:1527:+	csite:1087	csite_count:120	score:0.5
mdm-miR156w	MDP0000171877	mRNA_loc:MDP0000171877:1:1527:+	csite:1085	csite_count:102	score:0.5
mdm-miR156w	MDP0000176265	mRNA_loc:MDP0000176265:1:930:+	csite:715	csite_count:69	score:1
mdm-miR156w	MDP0000176265	mRNA_loc:MDP0000176265:1:930:+	csite:714	csite_count:45	score:1
mdm-miR156w	MDP0000193702	mRNA_loc:MDP0000193702:1:1536:+	csite:1038	csite_count:677	score:0.5
mdm-miR156w	MDP0000193702	mRNA_loc:MDP0000193702:1:1536:+	csite:1039	csite_count:120	score:0.5
mdm-miR156w	MDP0000193702	mRNA_loc:MDP0000193702:1:1536:+	csite:1037	csite_count:102	score:0.5
mdm-miR156w	MDP0000210138	mRNA_loc:MDP0000210138:1:1323:+	csite:1050	csite_count:138	score:1
mdm-miR156w	MDP0000210138	mRNA_loc:MDP0000210138:1:1323:+	csite:1051	csite_count:104	score:1
mdm-miR156w	MDP0000246046	mRNA_loc:MDP0000246046:1:1473:+	csite:1032	csite_count:677	score:0.5
mdm-miR156w	MDP0000246046	mRNA_loc:MDP0000246046:1:1473:+	csite:1033	csite_count:120	score:0.5
mdm-miR156w	MDP0000246046	mRNA_loc:MDP0000246046:1:1473:+	csite:1031	csite_count:102	score:0.5
mdm-miR156w	MDP0000249364	mRNA_loc:MDP0000249364:1:2997:+	csite:2724	csite_count:60	score:0
mdm-miR156w	MDP0000249364	mRNA_loc:MDP0000249364:1:2997:+	csite:2723	csite_count:53	score:0
mdm-miR156w	MDP0000263766	mRNA_loc:MDP0000263766:1:2169:+	csite:966	csite_count:138	score:1
mdm-miR156w	MDP0000263766	mRNA_loc:MDP0000263766:1:2169:+	csite:967	csite_count:104	score:1
mdm-miR156w	MDP0000297978	mRNA_loc:MDP0000297978:1:1146:+	csite:804	csite_count:97	score:0
mdm-miR156w	MDP0000297978	mRNA_loc:MDP0000297978:1:1146:+	csite:803	csite_count:41	score:0
mdm-miR156w	MDP0000297978	mRNA_loc:MDP0000297978:1:1146:+	csite:805	csite_count:32	score:0
mdm-miR156w	MDP0000322647	mRNA_loc:MDP0000322647:1:1359:+	csite:1017	csite_count:55	score:0
mdm-miR156w	MDP0000322647	mRNA_loc:MDP0000322647:1:1359:+	csite:1018	csite_count:28	score:0
mdm-miR156w	MDP0000589558	mRNA_loc:MDP0000589558:1:1362:+	csite:1002	csite_count:52	score:2
mdm-miR156w	MDP0000778465	mRNA_loc:MDP0000778465:1:1473:+	csite:1089	csite_count:52	score:1
mdm-miR156x	MDP0000119458	mRNA_loc:MDP0000119458:1:1584:+	csite:1038	csite_count:677	score:1
mdm-miR156x	MDP0000119458	mRNA_loc:MDP0000119458:1:1584:+	csite:1039	csite_count:120	score:1
mdm-miR156x	MDP0000119458	mRNA_loc:MDP0000119458:1:1584:+	csite:1037	csite_count:102	score:1
mdm-miR156x	MDP0000142582	mRNA_loc:MDP0000142582:1:1008:+	csite:793	csite_count:34	score:0
mdm-miR156x	MDP0000146640	mRNA_loc:MDP0000146640:1:1473:+	csite:1089	csite_count:52	score:1
mdm-miR156x	MDP0000155354	mRNA_loc:MDP0000155354:1:1545:+	csite:1146	csite_count:60	score:1
mdm-miR156x	MDP0000155354	mRNA_loc:MDP0000155354:1:1545:+	csite:1145	csite_count:53	score:1
mdm-miR156x	MDP0000171877	mRNA_loc:MDP0000171877:1:1527:+	csite:1086	csite_count:677	score:1
mdm-miR156x	MDP0000171877	mRNA_loc:MDP0000171877:1:1527:+	csite:1087	csite_count:120	score:1
mdm-miR156x	MDP0000171877	mRNA_loc:MDP0000171877:1:1527:+	csite:1085	csite_count:102	score:1
mdm-miR156x	MDP0000176265	mRNA_loc:MDP0000176265:1:930:+	csite:715	csite_count:69	score:1
mdm-miR156x	MDP0000176265	mRNA_loc:MDP0000176265:1:930:+	csite:714	csite_count:45	score:1
mdm-miR156x	MDP0000193702	mRNA_loc:MDP0000193702:1:1536:+	csite:1038	csite_count:677	score:1
mdm-miR156x	MDP0000193702	mRNA_loc:MDP0000193702:1:1536:+	csite:1039	csite_count:120	score:1
mdm-miR156x	MDP0000193702	mRNA_loc:MDP0000193702:1:1536:+	csite:1037	csite_count:102	score:1
mdm-miR156x	MDP0000210138	mRNA_loc:MDP0000210138:1:1323:+	csite:1050	csite_count:138	score:1
mdm-miR156x	MDP0000210138	mRNA_loc:MDP0000210138:1:1323:+	csite:1051	csite_count:104	score:1
mdm-miR156x	MDP0000246046	mRNA_loc:MDP0000246046:1:1473:+	csite:1032	csite_count:677	score:1
mdm-miR156x	MDP0000246046	mRNA_loc:MDP0000246046:1:1473:+	csite:1033	csite_count:120	score:1
mdm-miR156x	MDP0000246046	mRNA_loc:MDP0000246046:1:1473:+	csite:1031	csite_count:102	score:1
mdm-miR156x	MDP0000249364	mRNA_loc:MDP0000249364:1:2997:+	csite:2724	csite_count:60	score:1
mdm-miR156x	MDP0000249364	mRNA_loc:MDP0000249364:1:2997:+	csite:2723	csite_count:53	score:1
mdm-miR156x	MDP0000263766	mRNA_loc:MDP0000263766:1:2169:+	csite:966	csite_count:138	score:1
mdm-miR156x	MDP0000263766	mRNA_loc:MDP0000263766:1:2169:+	csite:967	csite_count:104	score:1
mdm-miR156x	MDP0000297978	mRNA_loc:MDP0000297978:1:1146:+	csite:804	csite_count:97	score:1
mdm-miR156x	MDP0000297978	mRNA_loc:MDP0000297978:1:1146:+	csite:803	csite_count:41	score:1
mdm-miR156x	MDP0000297978	mRNA_loc:MDP0000297978:1:1146:+	csite:805	csite_count:32	score:1
mdm-miR156x	MDP0000322647	mRNA_loc:MDP0000322647:1:1359:+	csite:1017	csite_count:55	score:1
mdm-miR156x	MDP0000322647	mRNA_loc:MDP0000322647:1:1359:+	csite:1018	csite_count:28	score:1
mdm-miR156x	MDP0000589558	mRNA_loc:MDP0000589558:1:1362:+	csite:1002	csite_count:52	score:2
mdm-miR156x	MDP0000778465	mRNA_loc:MDP0000778465:1:1473:+	csite:1089	csite_count:52	score:1
mdm-miR156y	MDP0000119458	mRNA_loc:MDP0000119458:1:1584:+	csite:1038	csite_count:677	score:1
mdm-miR156y	MDP0000119458	mRNA_loc:MDP0000119458:1:1584:+	csite:1039	csite_count:120	score:1
mdm-miR156y	MDP0000119458	mRNA_loc:MDP0000119458:1:1584:+	csite:1037	csite_count:102	score:1
mdm-miR156y	MDP0000142582	mRNA_loc:MDP0000142582:1:1008:+	csite:793	csite_count:34	score:0
mdm-miR156y	MDP0000146640	mRNA_loc:MDP0000146640:1:1473:+	csite:1089	csite_count:52	score:1
mdm-miR156y	MDP0000155354	mRNA_loc:MDP0000155354:1:1545:+	csite:1146	csite_count:60	score:1
mdm-miR156y	MDP0000155354	mRNA_loc:MDP0000155354:1:1545:+	csite:1145	csite_count:53	score:1
mdm-miR156y	MDP0000171877	mRNA_loc:MDP0000171877:1:1527:+	csite:1086	csite_count:677	score:1
mdm-miR156y	MDP0000171877	mRNA_loc:MDP0000171877:1:1527:+	csite:1087	csite_count:120	score:1
mdm-miR156y	MDP0000171877	mRNA_loc:MDP0000171877:1:1527:+	csite:1085	csite_count:102	score:1
mdm-miR156y	MDP0000176265	mRNA_loc:MDP0000176265:1:930:+	csite:715	csite_count:69	score:1
mdm-miR156y	MDP0000176265	mRNA_loc:MDP0000176265:1:930:+	csite:714	csite_count:45	score:1
mdm-miR156y	MDP0000193702	mRNA_loc:MDP0000193702:1:1536:+	csite:1038	csite_count:677	score:1
mdm-miR156y	MDP0000193702	mRNA_loc:MDP0000193702:1:1536:+	csite:1039	csite_count:120	score:1
mdm-miR156y	MDP0000193702	mRNA_loc:MDP0000193702:1:1536:+	csite:1037	csite_count:102	score:1
mdm-miR156y	MDP0000210138	mRNA_loc:MDP0000210138:1:1323:+	csite:1050	csite_count:138	score:1
mdm-miR156y	MDP0000210138	mRNA_loc:MDP0000210138:1:1323:+	csite:1051	csite_count:104	score:1
mdm-miR156y	MDP0000246046	mRNA_loc:MDP0000246046:1:1473:+	csite:1032	csite_count:677	score:1
mdm-miR156y	MDP0000246046	mRNA_loc:MDP0000246046:1:1473:+	csite:1033	csite_count:120	score:1
mdm-miR156y	MDP0000246046	mRNA_loc:MDP0000246046:1:1473:+	csite:1031	csite_count:102	score:1
mdm-miR156y	MDP0000249364	mRNA_loc:MDP0000249364:1:2997:+	csite:2724	csite_count:60	score:1
mdm-miR156y	MDP0000249364	mRNA_loc:MDP0000249364:1:2997:+	csite:2723	csite_count:53	score:1
mdm-miR156y	MDP0000263766	mRNA_loc:MDP0000263766:1:2169:+	csite:966	csite_count:138	score:1
mdm-miR156y	MDP0000263766	mRNA_loc:MDP0000263766:1:2169:+	csite:967	csite_count:104	score:1
mdm-miR156y	MDP0000297978	mRNA_loc:MDP0000297978:1:1146:+	csite:804	csite_count:97	score:1
mdm-miR156y	MDP0000297978	mRNA_loc:MDP0000297978:1:1146:+	csite:803	csite_count:41	score:1
mdm-miR156y	MDP0000297978	mRNA_loc:MDP0000297978:1:1146:+	csite:805	csite_count:32	score:1
mdm-miR156y	MDP0000322647	mRNA_loc:MDP0000322647:1:1359:+	csite:1017	csite_count:55	score:1
mdm-miR156y	MDP0000322647	mRNA_loc:MDP0000322647:1:1359:+	csite:1018	csite_count:28	score:1
mdm-miR156y	MDP0000589558	mRNA_loc:MDP0000589558:1:1362:+	csite:1002	csite_count:52	score:2
mdm-miR156y	MDP0000778465	mRNA_loc:MDP0000778465:1:1473:+	csite:1089	csite_count:52	score:1
mdm-miR156z	MDP0000119458	mRNA_loc:MDP0000119458:1:1584:+	csite:1038	csite_count:677	score:1
mdm-miR156z	MDP0000119458	mRNA_loc:MDP0000119458:1:1584:+	csite:1039	csite_count:120	score:1
mdm-miR156z	MDP0000119458	mRNA_loc:MDP0000119458:1:1584:+	csite:1037	csite_count:102	score:1
mdm-miR156z	MDP0000142582	mRNA_loc:MDP0000142582:1:1008:+	csite:793	csite_count:34	score:0
mdm-miR156z	MDP0000146640	mRNA_loc:MDP0000146640:1:1473:+	csite:1089	csite_count:52	score:1
mdm-miR156z	MDP0000155354	mRNA_loc:MDP0000155354:1:1545:+	csite:1146	csite_count:60	score:1
mdm-miR156z	MDP0000155354	mRNA_loc:MDP0000155354:1:1545:+	csite:1145	csite_count:53	score:1
mdm-miR156z	MDP0000171877	mRNA_loc:MDP0000171877:1:1527:+	csite:1086	csite_count:677	score:1
mdm-miR156z	MDP0000171877	mRNA_loc:MDP0000171877:1:1527:+	csite:1087	csite_count:120	score:1
mdm-miR156z	MDP0000171877	mRNA_loc:MDP0000171877:1:1527:+	csite:1085	csite_count:102	score:1
mdm-miR156z	MDP0000176265	mRNA_loc:MDP0000176265:1:930:+	csite:715	csite_count:69	score:1
mdm-miR156z	MDP0000176265	mRNA_loc:MDP0000176265:1:930:+	csite:714	csite_count:45	score:1
mdm-miR156z	MDP0000193702	mRNA_loc:MDP0000193702:1:1536:+	csite:1038	csite_count:677	score:1
mdm-miR156z	MDP0000193702	mRNA_loc:MDP0000193702:1:1536:+	csite:1039	csite_count:120	score:1
mdm-miR156z	MDP0000193702	mRNA_loc:MDP0000193702:1:1536:+	csite:1037	csite_count:102	score:1
mdm-miR156z	MDP0000210138	mRNA_loc:MDP0000210138:1:1323:+	csite:1050	csite_count:138	score:1
mdm-miR156z	MDP0000210138	mRNA_loc:MDP0000210138:1:1323:+	csite:1051	csite_count:104	score:1
mdm-miR156z	MDP0000246046	mRNA_loc:MDP0000246046:1:1473:+	csite:1032	csite_count:677	score:1
mdm-miR156z	MDP0000246046	mRNA_loc:MDP0000246046:1:1473:+	csite:1033	csite_count:120	score:1
mdm-miR156z	MDP0000246046	mRNA_loc:MDP0000246046:1:1473:+	csite:1031	csite_count:102	score:1
mdm-miR156z	MDP0000249364	mRNA_loc:MDP0000249364:1:2997:+	csite:2724	csite_count:60	score:1
mdm-miR156z	MDP0000249364	mRNA_loc:MDP0000249364:1:2997:+	csite:2723	csite_count:53	score:1
mdm-miR156z	MDP0000263766	mRNA_loc:MDP0000263766:1:2169:+	csite:966	csite_count:138	score:1
mdm-miR156z	MDP0000263766	mRNA_loc:MDP0000263766:1:2169:+	csite:967	csite_count:104	score:1
mdm-miR156z	MDP0000297978	mRNA_loc:MDP0000297978:1:1146:+	csite:804	csite_count:97	score:1
mdm-miR156z	MDP0000297978	mRNA_loc:MDP0000297978:1:1146:+	csite:803	csite_count:41	score:1
mdm-miR156z	MDP0000297978	mRNA_loc:MDP0000297978:1:1146:+	csite:805	csite_count:32	score:1
mdm-miR156z	MDP0000322647	mRNA_loc:MDP0000322647:1:1359:+	csite:1017	csite_count:55	score:1
mdm-miR156z	MDP0000322647	mRNA_loc:MDP0000322647:1:1359:+	csite:1018	csite_count:28	score:1
mdm-miR156z	MDP0000589558	mRNA_loc:MDP0000589558:1:1362:+	csite:1002	csite_count:52	score:2
mdm-miR156z	MDP0000778465	mRNA_loc:MDP0000778465:1:1473:+	csite:1089	csite_count:52	score:1
mdm-miR159a	MDP0000147309	mRNA_loc:MDP0000147309:1:1656:+	csite:964	csite_count:321	score:2
mdm-miR159a	MDP0000237553	mRNA_loc:MDP0000237553:1:564:+	csite:308	csite_count:28	score:4
mdm-miR159a	MDP0000287069	mRNA_loc:MDP0000287069:1:1455:+	csite:1190	csite_count:28	score:4
mdm-miR159a	MDP0000763497	mRNA_loc:MDP0000763497:1:1461:+	csite:1196	csite_count:28	score:4
mdm-miR159a	MDP0000920127	mRNA_loc:MDP0000920127:1:1461:+	csite:1196	csite_count:28	score:4
mdm-miR159a	MDP0000927314	mRNA_loc:MDP0000927314:1:1461:+	csite:1196	csite_count:28	score:4
mdm-miR159b	MDP0000147309	mRNA_loc:MDP0000147309:1:1656:+	csite:964	csite_count:321	score:2
mdm-miR159b	MDP0000237553	mRNA_loc:MDP0000237553:1:564:+	csite:308	csite_count:28	score:4
mdm-miR159b	MDP0000287069	mRNA_loc:MDP0000287069:1:1455:+	csite:1190	csite_count:28	score:4
mdm-miR159b	MDP0000763497	mRNA_loc:MDP0000763497:1:1461:+	csite:1196	csite_count:28	score:4
mdm-miR159b	MDP0000920127	mRNA_loc:MDP0000920127:1:1461:+	csite:1196	csite_count:28	score:4
mdm-miR159b	MDP0000927314	mRNA_loc:MDP0000927314:1:1461:+	csite:1196	csite_count:28	score:4
mdm-miR160a	MDP0000131481	mRNA_loc:MDP0000131481:1:2322:+	csite:1517	csite_count:43	score:1
mdm-miR160a	MDP0000221322	mRNA_loc:MDP0000221322:1:2412:+	csite:1607	csite_count:43	score:1
mdm-miR160a	MDP0000232116	mRNA_loc:MDP0000232116:1:1764:+	csite:1313	csite_count:1661	score:1.5
mdm-miR160a	MDP0000256621	mRNA_loc:MDP0000256621:1:2874:+	csite:1622	csite_count:1661	score:1.5
mdm-miR160a	MDP0000273491	mRNA_loc:MDP0000273491:1:1581:+	csite:311	csite_count:1661	score:1.5
mdm-miR160a	MDP0000750392	mRNA_loc:MDP0000750392:1:2526:+	csite:1775	csite_count:105	score:0.5
mdm-miR160b	MDP0000131481	mRNA_loc:MDP0000131481:1:2322:+	csite:1517	csite_count:43	score:1
mdm-miR160b	MDP0000221322	mRNA_loc:MDP0000221322:1:2412:+	csite:1607	csite_count:43	score:1
mdm-miR160b	MDP0000232116	mRNA_loc:MDP0000232116:1:1764:+	csite:1313	csite_count:1661	score:1.5
mdm-miR160b	MDP0000256621	mRNA_loc:MDP0000256621:1:2874:+	csite:1622	csite_count:1661	score:1.5
mdm-miR160b	MDP0000273491	mRNA_loc:MDP0000273491:1:1581:+	csite:311	csite_count:1661	score:1.5
mdm-miR160b	MDP0000750392	mRNA_loc:MDP0000750392:1:2526:+	csite:1775	csite_count:105	score:0.5
mdm-miR160c	MDP0000131481	mRNA_loc:MDP0000131481:1:2322:+	csite:1517	csite_count:43	score:1
mdm-miR160c	MDP0000221322	mRNA_loc:MDP0000221322:1:2412:+	csite:1607	csite_count:43	score:1
mdm-miR160c	MDP0000232116	mRNA_loc:MDP0000232116:1:1764:+	csite:1313	csite_count:1661	score:1.5
mdm-miR160c	MDP0000256621	mRNA_loc:MDP0000256621:1:2874:+	csite:1622	csite_count:1661	score:1.5
mdm-miR160c	MDP0000273491	mRNA_loc:MDP0000273491:1:1581:+	csite:311	csite_count:1661	score:1.5
mdm-miR160c	MDP0000750392	mRNA_loc:MDP0000750392:1:2526:+	csite:1775	csite_count:105	score:0.5
mdm-miR160d	MDP0000131481	mRNA_loc:MDP0000131481:1:2322:+	csite:1517	csite_count:43	score:1
mdm-miR160d	MDP0000221322	mRNA_loc:MDP0000221322:1:2412:+	csite:1607	csite_count:43	score:1
mdm-miR160d	MDP0000232116	mRNA_loc:MDP0000232116:1:1764:+	csite:1313	csite_count:1661	score:1.5
mdm-miR160d	MDP0000256621	mRNA_loc:MDP0000256621:1:2874:+	csite:1622	csite_count:1661	score:1.5
mdm-miR160d	MDP0000273491	mRNA_loc:MDP0000273491:1:1581:+	csite:311	csite_count:1661	score:1.5
mdm-miR160d	MDP0000750392	mRNA_loc:MDP0000750392:1:2526:+	csite:1775	csite_count:105	score:0.5
mdm-miR160e	MDP0000131481	mRNA_loc:MDP0000131481:1:2322:+	csite:1517	csite_count:43	score:1
mdm-miR160e	MDP0000221322	mRNA_loc:MDP0000221322:1:2412:+	csite:1607	csite_count:43	score:1
mdm-miR160e	MDP0000232116	mRNA_loc:MDP0000232116:1:1764:+	csite:1313	csite_count:1661	score:1.5
mdm-miR160e	MDP0000256621	mRNA_loc:MDP0000256621:1:2874:+	csite:1622	csite_count:1661	score:1.5
mdm-miR160e	MDP0000273491	mRNA_loc:MDP0000273491:1:1581:+	csite:311	csite_count:1661	score:1.5
mdm-miR160e	MDP0000750392	mRNA_loc:MDP0000750392:1:2526:+	csite:1775	csite_count:105	score:0.5
mdm-miR162a	MDP0000187512	mRNA_loc:MDP0000187512:1:2472:+	csite:1547	csite_count:175	score:3
mdm-miR162b	MDP0000187512	mRNA_loc:MDP0000187512:1:2472:+	csite:1547	csite_count:175	score:3
mdm-miR164a	MDP0000298182	mRNA_loc:MDP0000298182:1:951:+	csite:628	csite_count:845	score:2
mdm-miR164a	MDP0000528658	mRNA_loc:MDP0000528658:1:861:+	csite:538	csite_count:845	score:2
mdm-miR164b	MDP0000298182	mRNA_loc:MDP0000298182:1:951:+	csite:628	csite_count:845	score:2
mdm-miR164b	MDP0000528658	mRNA_loc:MDP0000528658:1:861:+	csite:538	csite_count:845	score:2
mdm-miR164c	MDP0000298182	mRNA_loc:MDP0000298182:1:951:+	csite:628	csite_count:845	score:2
mdm-miR164c	MDP0000528658	mRNA_loc:MDP0000528658:1:861:+	csite:538	csite_count:845	score:2
mdm-miR164d	MDP0000298182	mRNA_loc:MDP0000298182:1:951:+	csite:628	csite_count:845	score:2
mdm-miR164d	MDP0000528658	mRNA_loc:MDP0000528658:1:861:+	csite:538	csite_count:845	score:2
mdm-miR164e	MDP0000298182	mRNA_loc:MDP0000298182:1:951:+	csite:628	csite_count:845	score:2
mdm-miR164e	MDP0000528658	mRNA_loc:MDP0000528658:1:861:+	csite:538	csite_count:845	score:2
mdm-miR164f	MDP0000298182	mRNA_loc:MDP0000298182:1:951:+	csite:628	csite_count:845	score:2
mdm-miR164f	MDP0000528658	mRNA_loc:MDP0000528658:1:861:+	csite:538	csite_count:845	score:2
mdm-miR166a	MDP0000005879	mRNA_loc:MDP0000005879:1:2487:+	csite:541	csite_count:225	score:3
mdm-miR166a	MDP0000050082	mRNA_loc:MDP0000050082:1:2553:+	csite:598	csite_count:330	score:3
mdm-miR166a	MDP0000126553	mRNA_loc:MDP0000126553:1:2883:+	csite:577	csite_count:225	score:3
mdm-miR166a	MDP0000236500	mRNA_loc:MDP0000236500:1:2529:+	csite:571	csite_count:67	score:3
mdm-miR166a	MDP0000242861	mRNA_loc:MDP0000242861:1:2523:+	csite:571	csite_count:67	score:3
mdm-miR166a	MDP0000251484	mRNA_loc:MDP0000251484:1:1713:+	csite:616	csite_count:225	score:2.5
mdm-miR166a	MDP0000313059	mRNA_loc:MDP0000313059:1:2745:+	csite:562	csite_count:225	score:2.5
mdm-miR166a	MDP0000426630	mRNA_loc:MDP0000426630:1:2430:+	csite:571	csite_count:281	score:3
mdm-miR166a	MDP0000943529	mRNA_loc:MDP0000943529:1:2556:+	csite:598	csite_count:330	score:3
mdm-miR166b	MDP0000005879	mRNA_loc:MDP0000005879:1:2487:+	csite:541	csite_count:225	score:3
mdm-miR166b	MDP0000050082	mRNA_loc:MDP0000050082:1:2553:+	csite:598	csite_count:330	score:3
mdm-miR166b	MDP0000126553	mRNA_loc:MDP0000126553:1:2883:+	csite:577	csite_count:225	score:3
mdm-miR166b	MDP0000236500	mRNA_loc:MDP0000236500:1:2529:+	csite:571	csite_count:67	score:3
mdm-miR166b	MDP0000242861	mRNA_loc:MDP0000242861:1:2523:+	csite:571	csite_count:67	score:3
mdm-miR166b	MDP0000251484	mRNA_loc:MDP0000251484:1:1713:+	csite:616	csite_count:225	score:2.5
mdm-miR166b	MDP0000313059	mRNA_loc:MDP0000313059:1:2745:+	csite:562	csite_count:225	score:2.5
mdm-miR166b	MDP0000426630	mRNA_loc:MDP0000426630:1:2430:+	csite:571	csite_count:281	score:3
mdm-miR166b	MDP0000943529	mRNA_loc:MDP0000943529:1:2556:+	csite:598	csite_count:330	score:3
mdm-miR166c	MDP0000005879	mRNA_loc:MDP0000005879:1:2487:+	csite:541	csite_count:225	score:3
mdm-miR166c	MDP0000050082	mRNA_loc:MDP0000050082:1:2553:+	csite:598	csite_count:330	score:3
mdm-miR166c	MDP0000126553	mRNA_loc:MDP0000126553:1:2883:+	csite:577	csite_count:225	score:3
mdm-miR166c	MDP0000236500	mRNA_loc:MDP0000236500:1:2529:+	csite:571	csite_count:67	score:3
mdm-miR166c	MDP0000242861	mRNA_loc:MDP0000242861:1:2523:+	csite:571	csite_count:67	score:3
mdm-miR166c	MDP0000251484	mRNA_loc:MDP0000251484:1:1713:+	csite:616	csite_count:225	score:2.5
mdm-miR166c	MDP0000313059	mRNA_loc:MDP0000313059:1:2745:+	csite:562	csite_count:225	score:2.5
mdm-miR166c	MDP0000426630	mRNA_loc:MDP0000426630:1:2430:+	csite:571	csite_count:281	score:3
mdm-miR166c	MDP0000943529	mRNA_loc:MDP0000943529:1:2556:+	csite:598	csite_count:330	score:3
mdm-miR166d	MDP0000005879	mRNA_loc:MDP0000005879:1:2487:+	csite:541	csite_count:225	score:3
mdm-miR166d	MDP0000050082	mRNA_loc:MDP0000050082:1:2553:+	csite:598	csite_count:330	score:3
mdm-miR166d	MDP0000126553	mRNA_loc:MDP0000126553:1:2883:+	csite:577	csite_count:225	score:3
mdm-miR166d	MDP0000236500	mRNA_loc:MDP0000236500:1:2529:+	csite:571	csite_count:67	score:3
mdm-miR166d	MDP0000242861	mRNA_loc:MDP0000242861:1:2523:+	csite:571	csite_count:67	score:3
mdm-miR166d	MDP0000251484	mRNA_loc:MDP0000251484:1:1713:+	csite:616	csite_count:225	score:2.5
mdm-miR166d	MDP0000313059	mRNA_loc:MDP0000313059:1:2745:+	csite:562	csite_count:225	score:2.5
mdm-miR166d	MDP0000426630	mRNA_loc:MDP0000426630:1:2430:+	csite:571	csite_count:281	score:3
mdm-miR166d	MDP0000943529	mRNA_loc:MDP0000943529:1:2556:+	csite:598	csite_count:330	score:3
mdm-miR166e	MDP0000005879	mRNA_loc:MDP0000005879:1:2487:+	csite:541	csite_count:225	score:3
mdm-miR166e	MDP0000050082	mRNA_loc:MDP0000050082:1:2553:+	csite:598	csite_count:330	score:3
mdm-miR166e	MDP0000126553	mRNA_loc:MDP0000126553:1:2883:+	csite:577	csite_count:225	score:3
mdm-miR166e	MDP0000236500	mRNA_loc:MDP0000236500:1:2529:+	csite:571	csite_count:67	score:3
mdm-miR166e	MDP0000242861	mRNA_loc:MDP0000242861:1:2523:+	csite:571	csite_count:67	score:3
mdm-miR166e	MDP0000251484	mRNA_loc:MDP0000251484:1:1713:+	csite:616	csite_count:225	score:2.5
mdm-miR166e	MDP0000313059	mRNA_loc:MDP0000313059:1:2745:+	csite:562	csite_count:225	score:2.5
mdm-miR166e	MDP0000426630	mRNA_loc:MDP0000426630:1:2430:+	csite:571	csite_count:281	score:3
mdm-miR166e	MDP0000943529	mRNA_loc:MDP0000943529:1:2556:+	csite:598	csite_count:330	score:3
mdm-miR166f	MDP0000005879	mRNA_loc:MDP0000005879:1:2487:+	csite:541	csite_count:225	score:3
mdm-miR166f	MDP0000050082	mRNA_loc:MDP0000050082:1:2553:+	csite:598	csite_count:330	score:3
mdm-miR166f	MDP0000126553	mRNA_loc:MDP0000126553:1:2883:+	csite:577	csite_count:225	score:3
mdm-miR166f	MDP0000236500	mRNA_loc:MDP0000236500:1:2529:+	csite:571	csite_count:67	score:3
mdm-miR166f	MDP0000242861	mRNA_loc:MDP0000242861:1:2523:+	csite:571	csite_count:67	score:3
mdm-miR166f	MDP0000251484	mRNA_loc:MDP0000251484:1:1713:+	csite:616	csite_count:225	score:2.5
mdm-miR166f	MDP0000313059	mRNA_loc:MDP0000313059:1:2745:+	csite:562	csite_count:225	score:2.5
mdm-miR166f	MDP0000426630	mRNA_loc:MDP0000426630:1:2430:+	csite:571	csite_count:281	score:3
mdm-miR166f	MDP0000943529	mRNA_loc:MDP0000943529:1:2556:+	csite:598	csite_count:330	score:3
mdm-miR166g	MDP0000005879	mRNA_loc:MDP0000005879:1:2487:+	csite:541	csite_count:225	score:3
mdm-miR166g	MDP0000050082	mRNA_loc:MDP0000050082:1:2553:+	csite:598	csite_count:330	score:3
mdm-miR166g	MDP0000126553	mRNA_loc:MDP0000126553:1:2883:+	csite:577	csite_count:225	score:3
mdm-miR166g	MDP0000236500	mRNA_loc:MDP0000236500:1:2529:+	csite:571	csite_count:67	score:3
mdm-miR166g	MDP0000242861	mRNA_loc:MDP0000242861:1:2523:+	csite:571	csite_count:67	score:3
mdm-miR166g	MDP0000251484	mRNA_loc:MDP0000251484:1:1713:+	csite:616	csite_count:225	score:2.5
mdm-miR166g	MDP0000313059	mRNA_loc:MDP0000313059:1:2745:+	csite:562	csite_count:225	score:2.5
mdm-miR166g	MDP0000426630	mRNA_loc:MDP0000426630:1:2430:+	csite:571	csite_count:281	score:3
mdm-miR166g	MDP0000943529	mRNA_loc:MDP0000943529:1:2556:+	csite:598	csite_count:330	score:3
mdm-miR166h	MDP0000005879	mRNA_loc:MDP0000005879:1:2487:+	csite:541	csite_count:225	score:3
mdm-miR166h	MDP0000050082	mRNA_loc:MDP0000050082:1:2553:+	csite:598	csite_count:330	score:3
mdm-miR166h	MDP0000126553	mRNA_loc:MDP0000126553:1:2883:+	csite:577	csite_count:225	score:3
mdm-miR166h	MDP0000236500	mRNA_loc:MDP0000236500:1:2529:+	csite:571	csite_count:67	score:3
mdm-miR166h	MDP0000242861	mRNA_loc:MDP0000242861:1:2523:+	csite:571	csite_count:67	score:3
mdm-miR166h	MDP0000251484	mRNA_loc:MDP0000251484:1:1713:+	csite:616	csite_count:225	score:2.5
mdm-miR166h	MDP0000313059	mRNA_loc:MDP0000313059:1:2745:+	csite:562	csite_count:225	score:2.5
mdm-miR166h	MDP0000426630	mRNA_loc:MDP0000426630:1:2430:+	csite:571	csite_count:281	score:3
mdm-miR166h	MDP0000943529	mRNA_loc:MDP0000943529:1:2556:+	csite:598	csite_count:330	score:3
mdm-miR166i	MDP0000005879	mRNA_loc:MDP0000005879:1:2487:+	csite:541	csite_count:225	score:3
mdm-miR166i	MDP0000050082	mRNA_loc:MDP0000050082:1:2553:+	csite:598	csite_count:330	score:3
mdm-miR166i	MDP0000126553	mRNA_loc:MDP0000126553:1:2883:+	csite:577	csite_count:225	score:3
mdm-miR166i	MDP0000236500	mRNA_loc:MDP0000236500:1:2529:+	csite:571	csite_count:67	score:3
mdm-miR166i	MDP0000242861	mRNA_loc:MDP0000242861:1:2523:+	csite:571	csite_count:67	score:3
mdm-miR166i	MDP0000251484	mRNA_loc:MDP0000251484:1:1713:+	csite:616	csite_count:225	score:2.5
mdm-miR166i	MDP0000313059	mRNA_loc:MDP0000313059:1:2745:+	csite:562	csite_count:225	score:2.5
mdm-miR166i	MDP0000426630	mRNA_loc:MDP0000426630:1:2430:+	csite:571	csite_count:281	score:3
mdm-miR166i	MDP0000943529	mRNA_loc:MDP0000943529:1:2556:+	csite:598	csite_count:330	score:3
mdm-miR167b	MDP0000137461	mRNA_loc:MDP0000137461:1:1431:+	csite:1193	csite_count:624	score:3
mdm-miR167b	MDP0000153538	mRNA_loc:MDP0000153538:1:2664:+	csite:2399	csite_count:1329	score:4
mdm-miR167b	MDP0000232417	mRNA_loc:MDP0000232417:1:2688:+	csite:2429	csite_count:1375	score:4
mdm-miR167b	MDP0000268306	mRNA_loc:MDP0000268306:1:2682:+	csite:2423	csite_count:1375	score:4
mdm-miR167b	MDP0000319957	mRNA_loc:MDP0000319957:1:2928:+	csite:2693	csite_count:1329	score:4
mdm-miR167b	MDP0000550049	mRNA_loc:MDP0000550049:1:1992:+	csite:1928	csite_count:624	score:3
mdm-miR167c	MDP0000137461	mRNA_loc:MDP0000137461:1:1431:+	csite:1193	csite_count:624	score:3
mdm-miR167c	MDP0000153538	mRNA_loc:MDP0000153538:1:2664:+	csite:2399	csite_count:1329	score:4
mdm-miR167c	MDP0000232417	mRNA_loc:MDP0000232417:1:2688:+	csite:2429	csite_count:1375	score:4
mdm-miR167c	MDP0000268306	mRNA_loc:MDP0000268306:1:2682:+	csite:2423	csite_count:1375	score:4
mdm-miR167c	MDP0000319957	mRNA_loc:MDP0000319957:1:2928:+	csite:2693	csite_count:1329	score:4
mdm-miR167c	MDP0000550049	mRNA_loc:MDP0000550049:1:1992:+	csite:1928	csite_count:624	score:3
mdm-miR167d	MDP0000137461	mRNA_loc:MDP0000137461:1:1431:+	csite:1193	csite_count:624	score:3
mdm-miR167d	MDP0000153538	mRNA_loc:MDP0000153538:1:2664:+	csite:2399	csite_count:1329	score:4
mdm-miR167d	MDP0000232417	mRNA_loc:MDP0000232417:1:2688:+	csite:2429	csite_count:1375	score:4
mdm-miR167d	MDP0000268306	mRNA_loc:MDP0000268306:1:2682:+	csite:2423	csite_count:1375	score:4
mdm-miR167d	MDP0000319957	mRNA_loc:MDP0000319957:1:2928:+	csite:2693	csite_count:1329	score:4
mdm-miR167d	MDP0000550049	mRNA_loc:MDP0000550049:1:1992:+	csite:1928	csite_count:624	score:3
mdm-miR167e	MDP0000137461	mRNA_loc:MDP0000137461:1:1431:+	csite:1193	csite_count:624	score:3
mdm-miR167e	MDP0000153538	mRNA_loc:MDP0000153538:1:2664:+	csite:2399	csite_count:1329	score:4
mdm-miR167e	MDP0000232417	mRNA_loc:MDP0000232417:1:2688:+	csite:2429	csite_count:1375	score:4
mdm-miR167e	MDP0000268306	mRNA_loc:MDP0000268306:1:2682:+	csite:2423	csite_count:1375	score:4
mdm-miR167e	MDP0000319957	mRNA_loc:MDP0000319957:1:2928:+	csite:2693	csite_count:1329	score:4
mdm-miR167e	MDP0000550049	mRNA_loc:MDP0000550049:1:1992:+	csite:1928	csite_count:624	score:3
mdm-miR167f	MDP0000137461	mRNA_loc:MDP0000137461:1:1431:+	csite:1193	csite_count:624	score:3
mdm-miR167f	MDP0000153538	mRNA_loc:MDP0000153538:1:2664:+	csite:2399	csite_count:1329	score:4
mdm-miR167f	MDP0000232417	mRNA_loc:MDP0000232417:1:2688:+	csite:2429	csite_count:1375	score:4
mdm-miR167f	MDP0000268306	mRNA_loc:MDP0000268306:1:2682:+	csite:2423	csite_count:1375	score:4
mdm-miR167f	MDP0000319957	mRNA_loc:MDP0000319957:1:2928:+	csite:2693	csite_count:1329	score:4
mdm-miR167f	MDP0000550049	mRNA_loc:MDP0000550049:1:1992:+	csite:1928	csite_count:624	score:3
mdm-miR167g	MDP0000137461	mRNA_loc:MDP0000137461:1:1431:+	csite:1193	csite_count:624	score:3
mdm-miR167g	MDP0000153538	mRNA_loc:MDP0000153538:1:2664:+	csite:2399	csite_count:1329	score:4
mdm-miR167g	MDP0000232417	mRNA_loc:MDP0000232417:1:2688:+	csite:2429	csite_count:1375	score:4
mdm-miR167g	MDP0000268306	mRNA_loc:MDP0000268306:1:2682:+	csite:2423	csite_count:1375	score:4
mdm-miR167g	MDP0000319957	mRNA_loc:MDP0000319957:1:2928:+	csite:2693	csite_count:1329	score:4
mdm-miR167g	MDP0000550049	mRNA_loc:MDP0000550049:1:1992:+	csite:1928	csite_count:624	score:3
mdm-miR167h	MDP0000137461	mRNA_loc:MDP0000137461:1:1431:+	csite:1193	csite_count:624	score:4
mdm-miR167h	MDP0000232417	mRNA_loc:MDP0000232417:1:2688:+	csite:2429	csite_count:1375	score:3.5
mdm-miR167h	MDP0000268306	mRNA_loc:MDP0000268306:1:2682:+	csite:2423	csite_count:1375	score:3.5
mdm-miR167h	MDP0000550049	mRNA_loc:MDP0000550049:1:1992:+	csite:1928	csite_count:624	score:4
mdm-miR167i	MDP0000137461	mRNA_loc:MDP0000137461:1:1431:+	csite:1193	csite_count:624	score:4
mdm-miR167i	MDP0000232417	mRNA_loc:MDP0000232417:1:2688:+	csite:2429	csite_count:1375	score:3.5
mdm-miR167i	MDP0000268306	mRNA_loc:MDP0000268306:1:2682:+	csite:2423	csite_count:1375	score:3.5
mdm-miR167i	MDP0000550049	mRNA_loc:MDP0000550049:1:1992:+	csite:1928	csite_count:624	score:4
mdm-miR167j	MDP0000137461	mRNA_loc:MDP0000137461:1:1431:+	csite:1193	csite_count:624	score:4
mdm-miR167j	MDP0000232417	mRNA_loc:MDP0000232417:1:2688:+	csite:2429	csite_count:1375	score:3.5
mdm-miR167j	MDP0000268306	mRNA_loc:MDP0000268306:1:2682:+	csite:2423	csite_count:1375	score:3.5
mdm-miR167j	MDP0000550049	mRNA_loc:MDP0000550049:1:1992:+	csite:1928	csite_count:624	score:4
mdm-miR168a	MDP0000069525	mRNA_loc:MDP0000069525:1:3279:+	csite:400	csite_count:26	score:3
mdm-miR168a	MDP0000161046	mRNA_loc:MDP0000161046:1:3348:+	csite:545	csite_count:297	score:0
mdm-miR168a	MDP0000161046	mRNA_loc:MDP0000161046:1:3348:+	csite:550	csite_count:69	score:0
mdm-miR168a	MDP0000305971	mRNA_loc:MDP0000305971:1:6132:+	csite:3421	csite_count:26	score:3
mdm-miR168b	MDP0000069525	mRNA_loc:MDP0000069525:1:3279:+	csite:400	csite_count:26	score:3
mdm-miR168b	MDP0000161046	mRNA_loc:MDP0000161046:1:3348:+	csite:545	csite_count:297	score:0
mdm-miR168b	MDP0000161046	mRNA_loc:MDP0000161046:1:3348:+	csite:550	csite_count:69	score:0
mdm-miR168b	MDP0000305971	mRNA_loc:MDP0000305971:1:6132:+	csite:3421	csite_count:26	score:3
mdm-miR169a	MDP0000146933	mRNA_loc:MDP0000146933:1:1455:+	csite:1369	csite_count:365	score:2.5
mdm-miR169a	MDP0000164531	mRNA_loc:MDP0000164531:1:948:+	csite:925	csite_count:100	score:3.5
mdm-miR169a	MDP0000183865	mRNA_loc:MDP0000183865:1:471:+	csite:448	csite_count:100	score:3.5
mdm-miR169a	MDP0000279028	mRNA_loc:MDP0000279028:1:996:+	csite:973	csite_count:100	score:3.5
mdm-miR169a	MDP0000296077	mRNA_loc:MDP0000296077:1:1761:+	csite:1642	csite_count:365	score:2.5
mdm-miR169b	MDP0000146933	mRNA_loc:MDP0000146933:1:1455:+	csite:1369	csite_count:365	score:4
mdm-miR169b	MDP0000164531	mRNA_loc:MDP0000164531:1:948:+	csite:925	csite_count:100	score:2.5
mdm-miR169b	MDP0000183865	mRNA_loc:MDP0000183865:1:471:+	csite:448	csite_count:100	score:2.5
mdm-miR169b	MDP0000279028	mRNA_loc:MDP0000279028:1:996:+	csite:973	csite_count:100	score:2.5
mdm-miR169b	MDP0000296077	mRNA_loc:MDP0000296077:1:1761:+	csite:1642	csite_count:365	score:4
mdm-miR169c	MDP0000146933	mRNA_loc:MDP0000146933:1:1455:+	csite:1369	csite_count:365	score:4
mdm-miR169c	MDP0000164531	mRNA_loc:MDP0000164531:1:948:+	csite:925	csite_count:100	score:3.5
mdm-miR169c	MDP0000183865	mRNA_loc:MDP0000183865:1:471:+	csite:448	csite_count:100	score:3.5
mdm-miR169c	MDP0000279028	mRNA_loc:MDP0000279028:1:996:+	csite:973	csite_count:100	score:3.5
mdm-miR169c	MDP0000296077	mRNA_loc:MDP0000296077:1:1761:+	csite:1642	csite_count:365	score:4
mdm-miR169c	MDP0000575440	mRNA_loc:MDP0000575440:1:1779:+	csite:1453	csite_count:29	score:4
mdm-miR169d	MDP0000146933	mRNA_loc:MDP0000146933:1:1455:+	csite:1369	csite_count:365	score:4
mdm-miR169d	MDP0000164531	mRNA_loc:MDP0000164531:1:948:+	csite:925	csite_count:100	score:3.5
mdm-miR169d	MDP0000183865	mRNA_loc:MDP0000183865:1:471:+	csite:448	csite_count:100	score:3.5
mdm-miR169d	MDP0000279028	mRNA_loc:MDP0000279028:1:996:+	csite:973	csite_count:100	score:3.5
mdm-miR169d	MDP0000296077	mRNA_loc:MDP0000296077:1:1761:+	csite:1642	csite_count:365	score:4
mdm-miR169d	MDP0000575440	mRNA_loc:MDP0000575440:1:1779:+	csite:1453	csite_count:29	score:4
mdm-miR171a	MDP0000151144	mRNA_loc:MDP0000151144:1:2400:+	csite:1388	csite_count:793	score:2
mdm-miR171a	MDP0000151144	mRNA_loc:MDP0000151144:1:2400:+	csite:1391	csite_count:76	score:2
mdm-miR171a	MDP0000274120	mRNA_loc:MDP0000274120:1:2943:+	csite:1916	csite_count:39	score:2
mdm-miR171a	MDP0000274120	mRNA_loc:MDP0000274120:1:2943:+	csite:1919	csite_count:32	score:2
mdm-miR171a	MDP0000275704	mRNA_loc:MDP0000275704:1:2385:+	csite:1364	csite_count:39	score:2
mdm-miR171a	MDP0000275704	mRNA_loc:MDP0000275704:1:2385:+	csite:1367	csite_count:32	score:2
mdm-miR171a	MDP0000784909	mRNA_loc:MDP0000784909:1:2247:+	csite:1235	csite_count:793	score:2
mdm-miR171a	MDP0000784909	mRNA_loc:MDP0000784909:1:2247:+	csite:1238	csite_count:76	score:2
mdm-miR171b	MDP0000151144	mRNA_loc:MDP0000151144:1:2400:+	csite:1388	csite_count:793	score:2
mdm-miR171b	MDP0000151144	mRNA_loc:MDP0000151144:1:2400:+	csite:1391	csite_count:76	score:2
mdm-miR171b	MDP0000274120	mRNA_loc:MDP0000274120:1:2943:+	csite:1916	csite_count:39	score:2
mdm-miR171b	MDP0000274120	mRNA_loc:MDP0000274120:1:2943:+	csite:1919	csite_count:32	score:2
mdm-miR171b	MDP0000275704	mRNA_loc:MDP0000275704:1:2385:+	csite:1364	csite_count:39	score:2
mdm-miR171b	MDP0000275704	mRNA_loc:MDP0000275704:1:2385:+	csite:1367	csite_count:32	score:2
mdm-miR171b	MDP0000784909	mRNA_loc:MDP0000784909:1:2247:+	csite:1235	csite_count:793	score:2
mdm-miR171b	MDP0000784909	mRNA_loc:MDP0000784909:1:2247:+	csite:1238	csite_count:76	score:2
mdm-miR171c	MDP0000151144	mRNA_loc:MDP0000151144:1:2400:+	csite:1388	csite_count:793	score:0
mdm-miR171c	MDP0000151144	mRNA_loc:MDP0000151144:1:2400:+	csite:1391	csite_count:76	score:0
mdm-miR171c	MDP0000274120	mRNA_loc:MDP0000274120:1:2943:+	csite:1916	csite_count:39	score:0
mdm-miR171c	MDP0000274120	mRNA_loc:MDP0000274120:1:2943:+	csite:1919	csite_count:32	score:0
mdm-miR171c	MDP0000275704	mRNA_loc:MDP0000275704:1:2385:+	csite:1364	csite_count:39	score:0
mdm-miR171c	MDP0000275704	mRNA_loc:MDP0000275704:1:2385:+	csite:1367	csite_count:32	score:0
mdm-miR171c	MDP0000784909	mRNA_loc:MDP0000784909:1:2247:+	csite:1235	csite_count:793	score:0
mdm-miR171c	MDP0000784909	mRNA_loc:MDP0000784909:1:2247:+	csite:1238	csite_count:76	score:0
mdm-miR171d	MDP0000151144	mRNA_loc:MDP0000151144:1:2400:+	csite:1388	csite_count:793	score:0
mdm-miR171d	MDP0000151144	mRNA_loc:MDP0000151144:1:2400:+	csite:1391	csite_count:76	score:0
mdm-miR171d	MDP0000274120	mRNA_loc:MDP0000274120:1:2943:+	csite:1916	csite_count:39	score:0
mdm-miR171d	MDP0000274120	mRNA_loc:MDP0000274120:1:2943:+	csite:1919	csite_count:32	score:0
mdm-miR171d	MDP0000275704	mRNA_loc:MDP0000275704:1:2385:+	csite:1364	csite_count:39	score:0
mdm-miR171d	MDP0000275704	mRNA_loc:MDP0000275704:1:2385:+	csite:1367	csite_count:32	score:0
mdm-miR171d	MDP0000784909	mRNA_loc:MDP0000784909:1:2247:+	csite:1235	csite_count:793	score:0
mdm-miR171d	MDP0000784909	mRNA_loc:MDP0000784909:1:2247:+	csite:1238	csite_count:76	score:0
mdm-miR171e	MDP0000151144	mRNA_loc:MDP0000151144:1:2400:+	csite:1388	csite_count:793	score:0
mdm-miR171e	MDP0000151144	mRNA_loc:MDP0000151144:1:2400:+	csite:1391	csite_count:76	score:0
mdm-miR171e	MDP0000274120	mRNA_loc:MDP0000274120:1:2943:+	csite:1916	csite_count:39	score:0
mdm-miR171e	MDP0000274120	mRNA_loc:MDP0000274120:1:2943:+	csite:1919	csite_count:32	score:0
mdm-miR171e	MDP0000275704	mRNA_loc:MDP0000275704:1:2385:+	csite:1364	csite_count:39	score:0
mdm-miR171e	MDP0000275704	mRNA_loc:MDP0000275704:1:2385:+	csite:1367	csite_count:32	score:0
mdm-miR171e	MDP0000784909	mRNA_loc:MDP0000784909:1:2247:+	csite:1235	csite_count:793	score:0
mdm-miR171e	MDP0000784909	mRNA_loc:MDP0000784909:1:2247:+	csite:1238	csite_count:76	score:0
mdm-miR171f	MDP0000151144	mRNA_loc:MDP0000151144:1:2400:+	csite:1388	csite_count:793	score:2.5
mdm-miR171f	MDP0000151144	mRNA_loc:MDP0000151144:1:2400:+	csite:1391	csite_count:76	score:2.5
mdm-miR171f	MDP0000274120	mRNA_loc:MDP0000274120:1:2943:+	csite:1916	csite_count:39	score:2.5
mdm-miR171f	MDP0000274120	mRNA_loc:MDP0000274120:1:2943:+	csite:1919	csite_count:32	score:2.5
mdm-miR171f	MDP0000275704	mRNA_loc:MDP0000275704:1:2385:+	csite:1364	csite_count:39	score:2.5
mdm-miR171f	MDP0000275704	mRNA_loc:MDP0000275704:1:2385:+	csite:1367	csite_count:32	score:2.5
mdm-miR171f	MDP0000784909	mRNA_loc:MDP0000784909:1:2247:+	csite:1235	csite_count:793	score:2.5
mdm-miR171f	MDP0000784909	mRNA_loc:MDP0000784909:1:2247:+	csite:1238	csite_count:76	score:2.5
mdm-miR171g	MDP0000151144	mRNA_loc:MDP0000151144:1:2400:+	csite:1388	csite_count:793	score:0.5
mdm-miR171g	MDP0000151144	mRNA_loc:MDP0000151144:1:2400:+	csite:1391	csite_count:76	score:0.5
mdm-miR171g	MDP0000274120	mRNA_loc:MDP0000274120:1:2943:+	csite:1916	csite_count:39	score:0.5
mdm-miR171g	MDP0000274120	mRNA_loc:MDP0000274120:1:2943:+	csite:1919	csite_count:32	score:0.5
mdm-miR171g	MDP0000275704	mRNA_loc:MDP0000275704:1:2385:+	csite:1364	csite_count:39	score:0.5
mdm-miR171g	MDP0000275704	mRNA_loc:MDP0000275704:1:2385:+	csite:1367	csite_count:32	score:0.5
mdm-miR171g	MDP0000784909	mRNA_loc:MDP0000784909:1:2247:+	csite:1235	csite_count:793	score:0.5
mdm-miR171g	MDP0000784909	mRNA_loc:MDP0000784909:1:2247:+	csite:1238	csite_count:76	score:0.5
mdm-miR171h	MDP0000151144	mRNA_loc:MDP0000151144:1:2400:+	csite:1388	csite_count:793	score:0.5
mdm-miR171h	MDP0000151144	mRNA_loc:MDP0000151144:1:2400:+	csite:1391	csite_count:76	score:0.5
mdm-miR171h	MDP0000274120	mRNA_loc:MDP0000274120:1:2943:+	csite:1916	csite_count:39	score:0.5
mdm-miR171h	MDP0000274120	mRNA_loc:MDP0000274120:1:2943:+	csite:1919	csite_count:32	score:0.5
mdm-miR171h	MDP0000275704	mRNA_loc:MDP0000275704:1:2385:+	csite:1364	csite_count:39	score:0.5
mdm-miR171h	MDP0000275704	mRNA_loc:MDP0000275704:1:2385:+	csite:1367	csite_count:32	score:0.5
mdm-miR171h	MDP0000784909	mRNA_loc:MDP0000784909:1:2247:+	csite:1235	csite_count:793	score:0.5
mdm-miR171h	MDP0000784909	mRNA_loc:MDP0000784909:1:2247:+	csite:1238	csite_count:76	score:0.5
mdm-miR171i	MDP0000151144	mRNA_loc:MDP0000151144:1:2400:+	csite:1388	csite_count:793	score:4
mdm-miR171i	MDP0000274120	mRNA_loc:MDP0000274120:1:2943:+	csite:1916	csite_count:39	score:4
mdm-miR171i	MDP0000275704	mRNA_loc:MDP0000275704:1:2385:+	csite:1364	csite_count:39	score:4
mdm-miR171i	MDP0000784909	mRNA_loc:MDP0000784909:1:2247:+	csite:1235	csite_count:793	score:4
mdm-miR171j	MDP0000151144	mRNA_loc:MDP0000151144:1:2400:+	csite:1388	csite_count:793	score:1
mdm-miR171j	MDP0000151144	mRNA_loc:MDP0000151144:1:2400:+	csite:1391	csite_count:76	score:1
mdm-miR171j	MDP0000274120	mRNA_loc:MDP0000274120:1:2943:+	csite:1916	csite_count:39	score:1
mdm-miR171j	MDP0000274120	mRNA_loc:MDP0000274120:1:2943:+	csite:1919	csite_count:32	score:1
mdm-miR171j	MDP0000275704	mRNA_loc:MDP0000275704:1:2385:+	csite:1364	csite_count:39	score:1
mdm-miR171j	MDP0000275704	mRNA_loc:MDP0000275704:1:2385:+	csite:1367	csite_count:32	score:1
mdm-miR171j	MDP0000784909	mRNA_loc:MDP0000784909:1:2247:+	csite:1235	csite_count:793	score:1
mdm-miR171j	MDP0000784909	mRNA_loc:MDP0000784909:1:2247:+	csite:1238	csite_count:76	score:1
mdm-miR171k	MDP0000151144	mRNA_loc:MDP0000151144:1:2400:+	csite:1388	csite_count:793	score:1
mdm-miR171k	MDP0000151144	mRNA_loc:MDP0000151144:1:2400:+	csite:1391	csite_count:76	score:1
mdm-miR171k	MDP0000274120	mRNA_loc:MDP0000274120:1:2943:+	csite:1916	csite_count:39	score:1
mdm-miR171k	MDP0000274120	mRNA_loc:MDP0000274120:1:2943:+	csite:1919	csite_count:32	score:1
mdm-miR171k	MDP0000275704	mRNA_loc:MDP0000275704:1:2385:+	csite:1364	csite_count:39	score:1
mdm-miR171k	MDP0000275704	mRNA_loc:MDP0000275704:1:2385:+	csite:1367	csite_count:32	score:1
mdm-miR171k	MDP0000784909	mRNA_loc:MDP0000784909:1:2247:+	csite:1235	csite_count:793	score:1
mdm-miR171k	MDP0000784909	mRNA_loc:MDP0000784909:1:2247:+	csite:1238	csite_count:76	score:1
mdm-miR171l	MDP0000151144	mRNA_loc:MDP0000151144:1:2400:+	csite:1388	csite_count:793	score:1
mdm-miR171l	MDP0000151144	mRNA_loc:MDP0000151144:1:2400:+	csite:1391	csite_count:76	score:1
mdm-miR171l	MDP0000274120	mRNA_loc:MDP0000274120:1:2943:+	csite:1916	csite_count:39	score:1
mdm-miR171l	MDP0000274120	mRNA_loc:MDP0000274120:1:2943:+	csite:1919	csite_count:32	score:1
mdm-miR171l	MDP0000275704	mRNA_loc:MDP0000275704:1:2385:+	csite:1364	csite_count:39	score:1
mdm-miR171l	MDP0000275704	mRNA_loc:MDP0000275704:1:2385:+	csite:1367	csite_count:32	score:1
mdm-miR171l	MDP0000784909	mRNA_loc:MDP0000784909:1:2247:+	csite:1235	csite_count:793	score:1
mdm-miR171l	MDP0000784909	mRNA_loc:MDP0000784909:1:2247:+	csite:1238	csite_count:76	score:1
mdm-miR171m	MDP0000151144	mRNA_loc:MDP0000151144:1:2400:+	csite:1388	csite_count:793	score:2.5
mdm-miR171m	MDP0000151144	mRNA_loc:MDP0000151144:1:2400:+	csite:1391	csite_count:76	score:2.5
mdm-miR171m	MDP0000274120	mRNA_loc:MDP0000274120:1:2943:+	csite:1916	csite_count:39	score:2.5
mdm-miR171m	MDP0000274120	mRNA_loc:MDP0000274120:1:2943:+	csite:1919	csite_count:32	score:2.5
mdm-miR171m	MDP0000275704	mRNA_loc:MDP0000275704:1:2385:+	csite:1364	csite_count:39	score:2.5
mdm-miR171m	MDP0000275704	mRNA_loc:MDP0000275704:1:2385:+	csite:1367	csite_count:32	score:2.5
mdm-miR171m	MDP0000784909	mRNA_loc:MDP0000784909:1:2247:+	csite:1235	csite_count:793	score:2.5
mdm-miR171m	MDP0000784909	mRNA_loc:MDP0000784909:1:2247:+	csite:1238	csite_count:76	score:2.5
mdm-miR171n	MDP0000151144	mRNA_loc:MDP0000151144:1:2400:+	csite:1388	csite_count:793	score:2.5
mdm-miR171n	MDP0000151144	mRNA_loc:MDP0000151144:1:2400:+	csite:1391	csite_count:76	score:2.5
mdm-miR171n	MDP0000274120	mRNA_loc:MDP0000274120:1:2943:+	csite:1916	csite_count:39	score:2.5
mdm-miR171n	MDP0000274120	mRNA_loc:MDP0000274120:1:2943:+	csite:1919	csite_count:32	score:2.5
mdm-miR171n	MDP0000275704	mRNA_loc:MDP0000275704:1:2385:+	csite:1364	csite_count:39	score:2.5
mdm-miR171n	MDP0000275704	mRNA_loc:MDP0000275704:1:2385:+	csite:1367	csite_count:32	score:2.5
mdm-miR171n	MDP0000784909	mRNA_loc:MDP0000784909:1:2247:+	csite:1235	csite_count:793	score:2.5
mdm-miR171n	MDP0000784909	mRNA_loc:MDP0000784909:1:2247:+	csite:1238	csite_count:76	score:2.5
mdm-miR172a	MDP0000137561	mRNA_loc:MDP0000137561:1:1734:+	csite:1648	csite_count:476	score:1.5
mdm-miR172a	MDP0000163645	mRNA_loc:MDP0000163645:1:1434:+	csite:1273	csite_count:25	score:1.5
mdm-miR172a	MDP0000181606	mRNA_loc:MDP0000181606:1:1389:+	csite:1261	csite_count:1112	score:0.5
mdm-miR172a	MDP0000200319	mRNA_loc:MDP0000200319:1:1410:+	csite:1273	csite_count:857	score:1.5
mdm-miR172a	MDP0000296716	mRNA_loc:MDP0000296716:1:1392:+	csite:1267	csite_count:1112	score:0.5
mdm-miR172b	MDP0000137561	mRNA_loc:MDP0000137561:1:1734:+	csite:1648	csite_count:476	score:1.5
mdm-miR172b	MDP0000163645	mRNA_loc:MDP0000163645:1:1434:+	csite:1273	csite_count:25	score:1.5
mdm-miR172b	MDP0000181606	mRNA_loc:MDP0000181606:1:1389:+	csite:1261	csite_count:1112	score:0.5
mdm-miR172b	MDP0000200319	mRNA_loc:MDP0000200319:1:1410:+	csite:1273	csite_count:857	score:1.5
mdm-miR172b	MDP0000296716	mRNA_loc:MDP0000296716:1:1392:+	csite:1267	csite_count:1112	score:0.5
mdm-miR172c	MDP0000137561	mRNA_loc:MDP0000137561:1:1734:+	csite:1648	csite_count:476	score:1.5
mdm-miR172c	MDP0000163645	mRNA_loc:MDP0000163645:1:1434:+	csite:1273	csite_count:25	score:1.5
mdm-miR172c	MDP0000181606	mRNA_loc:MDP0000181606:1:1389:+	csite:1261	csite_count:1112	score:0.5
mdm-miR172c	MDP0000200319	mRNA_loc:MDP0000200319:1:1410:+	csite:1273	csite_count:857	score:1.5
mdm-miR172c	MDP0000296716	mRNA_loc:MDP0000296716:1:1392:+	csite:1267	csite_count:1112	score:0.5
mdm-miR172d	MDP0000137561	mRNA_loc:MDP0000137561:1:1734:+	csite:1648	csite_count:476	score:2.5
mdm-miR172d	MDP0000163645	mRNA_loc:MDP0000163645:1:1434:+	csite:1273	csite_count:25	score:2.5
mdm-miR172d	MDP0000181606	mRNA_loc:MDP0000181606:1:1389:+	csite:1261	csite_count:1112	score:1.5
mdm-miR172d	MDP0000200319	mRNA_loc:MDP0000200319:1:1410:+	csite:1273	csite_count:857	score:2.5
mdm-miR172d	MDP0000296716	mRNA_loc:MDP0000296716:1:1392:+	csite:1267	csite_count:1112	score:1.5
mdm-miR172e	MDP0000137561	mRNA_loc:MDP0000137561:1:1734:+	csite:1648	csite_count:476	score:2.5
mdm-miR172e	MDP0000163645	mRNA_loc:MDP0000163645:1:1434:+	csite:1273	csite_count:25	score:2.5
mdm-miR172e	MDP0000181606	mRNA_loc:MDP0000181606:1:1389:+	csite:1261	csite_count:1112	score:1.5
mdm-miR172e	MDP0000200319	mRNA_loc:MDP0000200319:1:1410:+	csite:1273	csite_count:857	score:2.5
mdm-miR172e	MDP0000296716	mRNA_loc:MDP0000296716:1:1392:+	csite:1267	csite_count:1112	score:1.5
mdm-miR172f	MDP0000137561	mRNA_loc:MDP0000137561:1:1734:+	csite:1648	csite_count:476	score:2.5
mdm-miR172f	MDP0000163645	mRNA_loc:MDP0000163645:1:1434:+	csite:1273	csite_count:25	score:2.5
mdm-miR172f	MDP0000181606	mRNA_loc:MDP0000181606:1:1389:+	csite:1261	csite_count:1112	score:1.5
mdm-miR172f	MDP0000200319	mRNA_loc:MDP0000200319:1:1410:+	csite:1273	csite_count:857	score:2.5
mdm-miR172f	MDP0000296716	mRNA_loc:MDP0000296716:1:1392:+	csite:1267	csite_count:1112	score:1.5
mdm-miR172g	MDP0000137561	mRNA_loc:MDP0000137561:1:1734:+	csite:1648	csite_count:476	score:2.5
mdm-miR172g	MDP0000163645	mRNA_loc:MDP0000163645:1:1434:+	csite:1273	csite_count:25	score:2.5
mdm-miR172g	MDP0000181606	mRNA_loc:MDP0000181606:1:1389:+	csite:1261	csite_count:1112	score:1.5
mdm-miR172g	MDP0000200319	mRNA_loc:MDP0000200319:1:1410:+	csite:1273	csite_count:857	score:2.5
mdm-miR172g	MDP0000296716	mRNA_loc:MDP0000296716:1:1392:+	csite:1267	csite_count:1112	score:1.5
mdm-miR172h	MDP0000137561	mRNA_loc:MDP0000137561:1:1734:+	csite:1648	csite_count:476	score:2.5
mdm-miR172h	MDP0000163645	mRNA_loc:MDP0000163645:1:1434:+	csite:1273	csite_count:25	score:2.5
mdm-miR172h	MDP0000181606	mRNA_loc:MDP0000181606:1:1389:+	csite:1261	csite_count:1112	score:1.5
mdm-miR172h	MDP0000200319	mRNA_loc:MDP0000200319:1:1410:+	csite:1273	csite_count:857	score:2.5
mdm-miR172h	MDP0000296716	mRNA_loc:MDP0000296716:1:1392:+	csite:1267	csite_count:1112	score:1.5
mdm-miR172i	MDP0000137561	mRNA_loc:MDP0000137561:1:1734:+	csite:1648	csite_count:476	score:1.5
mdm-miR172i	MDP0000163645	mRNA_loc:MDP0000163645:1:1434:+	csite:1273	csite_count:25	score:1.5
mdm-miR172i	MDP0000181606	mRNA_loc:MDP0000181606:1:1389:+	csite:1261	csite_count:1112	score:2
mdm-miR172i	MDP0000200319	mRNA_loc:MDP0000200319:1:1410:+	csite:1273	csite_count:857	score:1.5
mdm-miR172i	MDP0000296716	mRNA_loc:MDP0000296716:1:1392:+	csite:1267	csite_count:1112	score:2
mdm-miR172j	MDP0000137561	mRNA_loc:MDP0000137561:1:1734:+	csite:1648	csite_count:476	score:1.5
mdm-miR172j	MDP0000163645	mRNA_loc:MDP0000163645:1:1434:+	csite:1273	csite_count:25	score:1.5
mdm-miR172j	MDP0000181606	mRNA_loc:MDP0000181606:1:1389:+	csite:1261	csite_count:1112	score:2
mdm-miR172j	MDP0000200319	mRNA_loc:MDP0000200319:1:1410:+	csite:1273	csite_count:857	score:1.5
mdm-miR172j	MDP0000296716	mRNA_loc:MDP0000296716:1:1392:+	csite:1267	csite_count:1112	score:2
mdm-miR172k	MDP0000137561	mRNA_loc:MDP0000137561:1:1734:+	csite:1648	csite_count:476	score:1.5
mdm-miR172k	MDP0000163645	mRNA_loc:MDP0000163645:1:1434:+	csite:1273	csite_count:25	score:1.5
mdm-miR172k	MDP0000181606	mRNA_loc:MDP0000181606:1:1389:+	csite:1261	csite_count:1112	score:2
mdm-miR172k	MDP0000200319	mRNA_loc:MDP0000200319:1:1410:+	csite:1273	csite_count:857	score:1.5
mdm-miR172k	MDP0000296716	mRNA_loc:MDP0000296716:1:1392:+	csite:1267	csite_count:1112	score:2
mdm-miR172l	MDP0000137561	mRNA_loc:MDP0000137561:1:1734:+	csite:1648	csite_count:476	score:0.5
mdm-miR172l	MDP0000163645	mRNA_loc:MDP0000163645:1:1434:+	csite:1273	csite_count:25	score:0.5
mdm-miR172l	MDP0000181606	mRNA_loc:MDP0000181606:1:1389:+	csite:1261	csite_count:1112	score:1
mdm-miR172l	MDP0000200319	mRNA_loc:MDP0000200319:1:1410:+	csite:1273	csite_count:857	score:0.5
mdm-miR172l	MDP0000296716	mRNA_loc:MDP0000296716:1:1392:+	csite:1267	csite_count:1112	score:1
mdm-miR172m	MDP0000137561	mRNA_loc:MDP0000137561:1:1734:+	csite:1648	csite_count:476	score:1.5
mdm-miR172m	MDP0000163645	mRNA_loc:MDP0000163645:1:1434:+	csite:1273	csite_count:25	score:1.5
mdm-miR172m	MDP0000181606	mRNA_loc:MDP0000181606:1:1389:+	csite:1261	csite_count:1112	score:0.5
mdm-miR172m	MDP0000200319	mRNA_loc:MDP0000200319:1:1410:+	csite:1273	csite_count:857	score:1.5
mdm-miR172m	MDP0000296716	mRNA_loc:MDP0000296716:1:1392:+	csite:1267	csite_count:1112	score:0.5
mdm-miR172n	MDP0000137561	mRNA_loc:MDP0000137561:1:1734:+	csite:1648	csite_count:476	score:1.5
mdm-miR172n	MDP0000163645	mRNA_loc:MDP0000163645:1:1434:+	csite:1273	csite_count:25	score:1.5
mdm-miR172n	MDP0000181606	mRNA_loc:MDP0000181606:1:1389:+	csite:1261	csite_count:1112	score:0.5
mdm-miR172n	MDP0000200319	mRNA_loc:MDP0000200319:1:1410:+	csite:1273	csite_count:857	score:1.5
mdm-miR172n	MDP0000296716	mRNA_loc:MDP0000296716:1:1392:+	csite:1267	csite_count:1112	score:0.5
mdm-miR172o	MDP0000137561	mRNA_loc:MDP0000137561:1:1734:+	csite:1648	csite_count:476	score:1.5
mdm-miR172o	MDP0000163645	mRNA_loc:MDP0000163645:1:1434:+	csite:1273	csite_count:25	score:1.5
mdm-miR172o	MDP0000181606	mRNA_loc:MDP0000181606:1:1389:+	csite:1261	csite_count:1112	score:0.5
mdm-miR172o	MDP0000200319	mRNA_loc:MDP0000200319:1:1410:+	csite:1273	csite_count:857	score:1.5
mdm-miR172o	MDP0000296716	mRNA_loc:MDP0000296716:1:1392:+	csite:1267	csite_count:1112	score:0.5
mdm-miR319a	MDP0000147309	mRNA_loc:MDP0000147309:1:1656:+	csite:964	csite_count:321	score:3
mdm-miR319b	MDP0000147309	mRNA_loc:MDP0000147309:1:1656:+	csite:964	csite_count:321	score:3
mdm-miR3627a	MDP0000258197	mRNA_loc:MDP0000258197:1:1311:+	csite:729	csite_count:60	score:2
mdm-miR3627a	MDP0000278575	mRNA_loc:MDP0000278575:1:3531:+	csite:491	csite_count:66	score:4
mdm-miR3627a	MDP0000278575	mRNA_loc:MDP0000278575:1:3531:+	csite:492	csite_count:52	score:4
mdm-miR3627a	MDP0000278575	mRNA_loc:MDP0000278575:1:3531:+	csite:490	csite_count:45	score:4
mdm-miR3627a	MDP0000278575	mRNA_loc:MDP0000278575:1:3531:+	csite:494	csite_count:25	score:4
mdm-miR3627b	MDP0000258197	mRNA_loc:MDP0000258197:1:1311:+	csite:729	csite_count:60	score:2
mdm-miR3627b	MDP0000278575	mRNA_loc:MDP0000278575:1:3531:+	csite:491	csite_count:66	score:4
mdm-miR3627b	MDP0000278575	mRNA_loc:MDP0000278575:1:3531:+	csite:492	csite_count:52	score:4
mdm-miR3627b	MDP0000278575	mRNA_loc:MDP0000278575:1:3531:+	csite:490	csite_count:45	score:4
mdm-miR3627b	MDP0000278575	mRNA_loc:MDP0000278575:1:3531:+	csite:494	csite_count:25	score:4
mdm-miR3627c	MDP0000258197	mRNA_loc:MDP0000258197:1:1311:+	csite:729	csite_count:60	score:2
mdm-miR3627c	MDP0000278575	mRNA_loc:MDP0000278575:1:3531:+	csite:491	csite_count:66	score:4
mdm-miR3627c	MDP0000278575	mRNA_loc:MDP0000278575:1:3531:+	csite:492	csite_count:52	score:4
mdm-miR3627c	MDP0000278575	mRNA_loc:MDP0000278575:1:3531:+	csite:490	csite_count:45	score:4
mdm-miR3627c	MDP0000278575	mRNA_loc:MDP0000278575:1:3531:+	csite:494	csite_count:25	score:4
mdm-miR390a	MDP0000145463	mRNA_loc:MDP0000145463:1:1899:+	csite:1358	csite_count:56	score:4
mdm-miR390a	MDP0000145463	mRNA_loc:MDP0000145463:1:1899:+	csite:1357	csite_count:53	score:4
mdm-miR390a	MDP0000145463	mRNA_loc:MDP0000145463:1:1899:+	csite:1367	csite_count:49	score:4
mdm-miR390a	MDP0000145463	mRNA_loc:MDP0000145463:1:1899:+	csite:1359	csite_count:31	score:4
mdm-miR390b	MDP0000145463	mRNA_loc:MDP0000145463:1:1899:+	csite:1358	csite_count:56	score:4
mdm-miR390b	MDP0000145463	mRNA_loc:MDP0000145463:1:1899:+	csite:1357	csite_count:53	score:4
mdm-miR390b	MDP0000145463	mRNA_loc:MDP0000145463:1:1899:+	csite:1367	csite_count:49	score:4
mdm-miR390b	MDP0000145463	mRNA_loc:MDP0000145463:1:1899:+	csite:1359	csite_count:31	score:4
mdm-miR390c	MDP0000145463	mRNA_loc:MDP0000145463:1:1899:+	csite:1358	csite_count:56	score:4
mdm-miR390c	MDP0000145463	mRNA_loc:MDP0000145463:1:1899:+	csite:1357	csite_count:53	score:4
mdm-miR390c	MDP0000145463	mRNA_loc:MDP0000145463:1:1899:+	csite:1367	csite_count:49	score:4
mdm-miR390c	MDP0000145463	mRNA_loc:MDP0000145463:1:1899:+	csite:1359	csite_count:31	score:4
mdm-miR390d	MDP0000145463	mRNA_loc:MDP0000145463:1:1899:+	csite:1358	csite_count:56	score:4
mdm-miR390d	MDP0000145463	mRNA_loc:MDP0000145463:1:1899:+	csite:1357	csite_count:53	score:4
mdm-miR390d	MDP0000145463	mRNA_loc:MDP0000145463:1:1899:+	csite:1367	csite_count:49	score:4
mdm-miR390d	MDP0000145463	mRNA_loc:MDP0000145463:1:1899:+	csite:1359	csite_count:31	score:4
mdm-miR390e	MDP0000145463	mRNA_loc:MDP0000145463:1:1899:+	csite:1358	csite_count:56	score:4
mdm-miR390e	MDP0000145463	mRNA_loc:MDP0000145463:1:1899:+	csite:1357	csite_count:53	score:4
mdm-miR390e	MDP0000145463	mRNA_loc:MDP0000145463:1:1899:+	csite:1367	csite_count:49	score:4
mdm-miR390e	MDP0000145463	mRNA_loc:MDP0000145463:1:1899:+	csite:1359	csite_count:31	score:4
mdm-miR390f	MDP0000145463	mRNA_loc:MDP0000145463:1:1899:+	csite:1358	csite_count:56	score:4
mdm-miR390f	MDP0000145463	mRNA_loc:MDP0000145463:1:1899:+	csite:1357	csite_count:53	score:4
mdm-miR390f	MDP0000145463	mRNA_loc:MDP0000145463:1:1899:+	csite:1367	csite_count:49	score:4
mdm-miR390f	MDP0000145463	mRNA_loc:MDP0000145463:1:1899:+	csite:1359	csite_count:31	score:4
mdm-miR391	MDP0000207199	mRNA_loc:MDP0000207199:1:972:+	csite:633	csite_count:48	score:3
mdm-miR391	MDP0000244081	mRNA_loc:MDP0000244081:1:705:+	csite:644	csite_count:48	score:3
mdm-miR393a	MDP0000125975	mRNA_loc:MDP0000125975:1:1848:+	csite:1516	csite_count:796	score:3
mdm-miR393a	MDP0000203334	mRNA_loc:MDP0000203334:1:2076:+	csite:1870	csite_count:568	score:2.5
mdm-miR393a	MDP0000268652	mRNA_loc:MDP0000268652:1:1713:+	csite:1513	csite_count:568	score:2.5
mdm-miR393a	MDP0000469943	mRNA_loc:MDP0000469943:1:1338:+	csite:1132	csite_count:568	score:2.5
mdm-miR393a	MDP0000498419	mRNA_loc:MDP0000498419:1:1764:+	csite:1534	csite_count:48	score:3
mdm-miR393b	MDP0000125975	mRNA_loc:MDP0000125975:1:1848:+	csite:1516	csite_count:796	score:3
mdm-miR393b	MDP0000203334	mRNA_loc:MDP0000203334:1:2076:+	csite:1870	csite_count:568	score:2.5
mdm-miR393b	MDP0000268652	mRNA_loc:MDP0000268652:1:1713:+	csite:1513	csite_count:568	score:2.5
mdm-miR393b	MDP0000469943	mRNA_loc:MDP0000469943:1:1338:+	csite:1132	csite_count:568	score:2.5
mdm-miR393b	MDP0000498419	mRNA_loc:MDP0000498419:1:1764:+	csite:1534	csite_count:48	score:3
mdm-miR393c	MDP0000125975	mRNA_loc:MDP0000125975:1:1848:+	csite:1516	csite_count:796	score:3
mdm-miR393c	MDP0000203334	mRNA_loc:MDP0000203334:1:2076:+	csite:1870	csite_count:568	score:2.5
mdm-miR393c	MDP0000268652	mRNA_loc:MDP0000268652:1:1713:+	csite:1513	csite_count:568	score:2.5
mdm-miR393c	MDP0000469943	mRNA_loc:MDP0000469943:1:1338:+	csite:1132	csite_count:568	score:2.5
mdm-miR393c	MDP0000498419	mRNA_loc:MDP0000498419:1:1764:+	csite:1534	csite_count:48	score:3
mdm-miR395a	MDP0000263161	mRNA_loc:MDP0000263161:1:2721:+	csite:1668	csite_count:53	score:2.5
mdm-miR395b	MDP0000263161	mRNA_loc:MDP0000263161:1:2721:+	csite:1668	csite_count:53	score:2.5
mdm-miR395c	MDP0000263161	mRNA_loc:MDP0000263161:1:2721:+	csite:1668	csite_count:53	score:2.5
mdm-miR395d	MDP0000263161	mRNA_loc:MDP0000263161:1:2721:+	csite:1668	csite_count:53	score:2.5
mdm-miR395e	MDP0000263161	mRNA_loc:MDP0000263161:1:2721:+	csite:1668	csite_count:53	score:2.5
mdm-miR395f	MDP0000263161	mRNA_loc:MDP0000263161:1:2721:+	csite:1668	csite_count:53	score:2.5
mdm-miR395g	MDP0000263161	mRNA_loc:MDP0000263161:1:2721:+	csite:1668	csite_count:53	score:2.5
mdm-miR395h	MDP0000263161	mRNA_loc:MDP0000263161:1:2721:+	csite:1668	csite_count:53	score:2.5
mdm-miR395i	MDP0000263161	mRNA_loc:MDP0000263161:1:2721:+	csite:1668	csite_count:53	score:2.5
mdm-miR398a	MDP0000185594	mRNA_loc:MDP0000185594:1:1233:+	csite:1016	csite_count:73	score:3.5
mdm-miR398a	MDP0000308890	mRNA_loc:MDP0000308890:1:1884:+	csite:1487	csite_count:73	score:4
mdm-miR398b	MDP0000129223	mRNA_loc:MDP0000129223:1:336:+	csite:46	csite_count:27	score:4
mdm-miR398b	MDP0000193167	mRNA_loc:MDP0000193167:1:1677:+	csite:46	csite_count:27	score:4
mdm-miR398c	MDP0000129223	mRNA_loc:MDP0000129223:1:336:+	csite:46	csite_count:27	score:4
mdm-miR398c	MDP0000193167	mRNA_loc:MDP0000193167:1:1677:+	csite:46	csite_count:27	score:4
mdm-miR399i	MDP0000141330	mRNA_loc:MDP0000141330:1:462:+	csite:260	csite_count:27	score:4
mdm-miR399i	MDP0000523104	mRNA_loc:MDP0000523104:1:432:+	csite:257	csite_count:27	score:4
mdm-miR399i	MDP0000746621	mRNA_loc:MDP0000746621:1:1647:+	csite:341	csite_count:27	score:4
mdm-miR399j	MDP0000141330	mRNA_loc:MDP0000141330:1:462:+	csite:260	csite_count:27	score:4
mdm-miR399j	MDP0000523104	mRNA_loc:MDP0000523104:1:432:+	csite:257	csite_count:27	score:4
mdm-miR399j	MDP0000746621	mRNA_loc:MDP0000746621:1:1647:+	csite:341	csite_count:27	score:4
mdm-miR482b	MDP0000130212	mRNA_loc:MDP0000130212:1:591:+	csite:537	csite_count:62	score:3
mdm-miR482b	MDP0000135249	mRNA_loc:MDP0000135249:1:2970:+	csite:658	csite_count:36	score:3
mdm-miR482b	MDP0000160232	mRNA_loc:MDP0000160232:1:3318:+	csite:646	csite_count:42	score:2
mdm-miR482b	MDP0000166800	mRNA_loc:MDP0000166800:1:1284:+	csite:658	csite_count:46	score:2.5
mdm-miR482b	MDP0000167895	mRNA_loc:MDP0000167895:1:2718:+	csite:403	csite_count:46	score:2.5
mdm-miR482b	MDP0000194077	mRNA_loc:MDP0000194077:1:3981:+	csite:886	csite_count:73	score:3.5
mdm-miR482b	MDP0000210772	mRNA_loc:MDP0000210772:1:3060:+	csite:361	csite_count:37	score:2.5
mdm-miR482b	MDP0000211316	mRNA_loc:MDP0000211316:1:2841:+	csite:634	csite_count:80	score:2
mdm-miR482b	MDP0000217718	mRNA_loc:MDP0000217718:1:801:+	csite:634	csite_count:80	score:2
mdm-miR482b	MDP0000222555	mRNA_loc:MDP0000222555:1:612:+	csite:558	csite_count:62	score:3
mdm-miR482b	MDP0000233739	mRNA_loc:MDP0000233739:1:2298:+	csite:472	csite_count:46	score:2.5
mdm-miR482b	MDP0000248321	mRNA_loc:MDP0000248321:1:1167:+	csite:118	csite_count:80	score:3
mdm-miR482b	MDP0000256429	mRNA_loc:MDP0000256429:1:1032:+	csite:514	csite_count:80	score:3
mdm-miR482b	MDP0000266073	mRNA_loc:MDP0000266073:1:3594:+	csite:634	csite_count:80	score:2
mdm-miR482b	MDP0000266458	mRNA_loc:MDP0000266458:1:963:+	csite:118	csite_count:80	score:2
mdm-miR482b	MDP0000275398	mRNA_loc:MDP0000275398:1:2421:+	csite:214	csite_count:80	score:2
mdm-miR482b	MDP0000279585	mRNA_loc:MDP0000279585:1:2028:+	csite:673	csite_count:37	score:3.5
mdm-miR482b	MDP0000287865	mRNA_loc:MDP0000287865:1:2907:+	csite:583	csite_count:73	score:3.5
mdm-miR482b	MDP0000299465	mRNA_loc:MDP0000299465:1:3228:+	csite:634	csite_count:80	score:2
mdm-miR482b	MDP0000304601	mRNA_loc:MDP0000304601:1:3177:+	csite:934	csite_count:42	score:2
mdm-miR482b	MDP0000309995	mRNA_loc:MDP0000309995:1:1857:+	csite:655	csite_count:46	score:2.5
mdm-miR482b	MDP0000311052	mRNA_loc:MDP0000311052:1:2217:+	csite:850	csite_count:73	score:3.5
mdm-miR482b	MDP0000312668	mRNA_loc:MDP0000312668:1:1857:+	csite:580	csite_count:46	score:2.5
mdm-miR482b	MDP0000316884	mRNA_loc:MDP0000316884:1:3147:+	csite:814	csite_count:46	score:2.5
mdm-miR482b	MDP0000367358	mRNA_loc:MDP0000367358:1:195:+	csite:38	csite_count:62	score:3
mdm-miR482b	MDP0000415930	mRNA_loc:MDP0000415930:1:2931:+	csite:655	csite_count:46	score:2.5
mdm-miR482b	MDP0000464475	mRNA_loc:MDP0000464475:1:2118:+	csite:655	csite_count:46	score:2.5
mdm-miR482b	MDP0000704323	mRNA_loc:MDP0000704323:1:3153:+	csite:655	csite_count:46	score:2.5
mdm-miR482b	MDP0000810351	mRNA_loc:MDP0000810351:1:2901:+	csite:658	csite_count:42	score:2
mdm-miR482c	MDP0000130212	mRNA_loc:MDP0000130212:1:591:+	csite:537	csite_count:62	score:4
mdm-miR482c	MDP0000135249	mRNA_loc:MDP0000135249:1:2970:+	csite:658	csite_count:36	score:4
mdm-miR482c	MDP0000160232	mRNA_loc:MDP0000160232:1:3318:+	csite:646	csite_count:42	score:3
mdm-miR482c	MDP0000166800	mRNA_loc:MDP0000166800:1:1284:+	csite:658	csite_count:46	score:3.5
mdm-miR482c	MDP0000167895	mRNA_loc:MDP0000167895:1:2718:+	csite:403	csite_count:46	score:3.5
mdm-miR482c	MDP0000210772	mRNA_loc:MDP0000210772:1:3060:+	csite:361	csite_count:37	score:3.5
mdm-miR482c	MDP0000211316	mRNA_loc:MDP0000211316:1:2841:+	csite:634	csite_count:80	score:3
mdm-miR482c	MDP0000217718	mRNA_loc:MDP0000217718:1:801:+	csite:634	csite_count:80	score:3
mdm-miR482c	MDP0000222555	mRNA_loc:MDP0000222555:1:612:+	csite:558	csite_count:62	score:4
mdm-miR482c	MDP0000233739	mRNA_loc:MDP0000233739:1:2298:+	csite:472	csite_count:46	score:3.5
mdm-miR482c	MDP0000248321	mRNA_loc:MDP0000248321:1:1167:+	csite:118	csite_count:80	score:4
mdm-miR482c	MDP0000256429	mRNA_loc:MDP0000256429:1:1032:+	csite:514	csite_count:80	score:4
mdm-miR482c	MDP0000266073	mRNA_loc:MDP0000266073:1:3594:+	csite:634	csite_count:80	score:3
mdm-miR482c	MDP0000266458	mRNA_loc:MDP0000266458:1:963:+	csite:118	csite_count:80	score:3
mdm-miR482c	MDP0000275398	mRNA_loc:MDP0000275398:1:2421:+	csite:214	csite_count:80	score:3
mdm-miR482c	MDP0000299465	mRNA_loc:MDP0000299465:1:3228:+	csite:634	csite_count:80	score:3
mdm-miR482c	MDP0000304601	mRNA_loc:MDP0000304601:1:3177:+	csite:934	csite_count:42	score:3
mdm-miR482c	MDP0000309995	mRNA_loc:MDP0000309995:1:1857:+	csite:655	csite_count:46	score:3.5
mdm-miR482c	MDP0000312668	mRNA_loc:MDP0000312668:1:1857:+	csite:580	csite_count:46	score:3.5
mdm-miR482c	MDP0000316884	mRNA_loc:MDP0000316884:1:3147:+	csite:814	csite_count:46	score:3.5
mdm-miR482c	MDP0000367358	mRNA_loc:MDP0000367358:1:195:+	csite:38	csite_count:62	score:4
mdm-miR482c	MDP0000415930	mRNA_loc:MDP0000415930:1:2931:+	csite:655	csite_count:46	score:3.5
mdm-miR482c	MDP0000464475	mRNA_loc:MDP0000464475:1:2118:+	csite:655	csite_count:46	score:3.5
mdm-miR482c	MDP0000704323	mRNA_loc:MDP0000704323:1:3153:+	csite:655	csite_count:46	score:3.5
mdm-miR482c	MDP0000810351	mRNA_loc:MDP0000810351:1:2901:+	csite:658	csite_count:42	score:3
mdm-miR482c	MDP0000854581	mRNA_loc:MDP0000854581:1:351:+	csite:217	csite_count:55	score:4
mdm-miR5225a	MDP0000258197	mRNA_loc:MDP0000258197:1:1311:+	csite:729	csite_count:60	score:3
mdm-miR5225b	MDP0000258197	mRNA_loc:MDP0000258197:1:1311:+	csite:729	csite_count:60	score:3
mdm-miR5225c	MDP0000258197	mRNA_loc:MDP0000258197:1:1311:+	csite:729	csite_count:60	score:3
mdm-miR535a	MDP0000185769	mRNA_loc:MDP0000185769:1:1116:+	csite:19	csite_count:61	score:4
mdm-miR535a	MDP0000189200	mRNA_loc:MDP0000189200:1:1638:+	csite:19	csite_count:126	score:4
mdm-miR535b	MDP0000185769	mRNA_loc:MDP0000185769:1:1116:+	csite:19	csite_count:61	score:3
mdm-miR535b	MDP0000189200	mRNA_loc:MDP0000189200:1:1638:+	csite:19	csite_count:126	score:3
mdm-miR535b	MDP0000240260	mRNA_loc:MDP0000240260:1:660:+	csite:541	csite_count:126	score:4
mdm-miR535c	MDP0000185769	mRNA_loc:MDP0000185769:1:1116:+	csite:19	csite_count:61	score:3
mdm-miR535c	MDP0000189200	mRNA_loc:MDP0000189200:1:1638:+	csite:19	csite_count:126	score:3
mdm-miR535c	MDP0000240260	mRNA_loc:MDP0000240260:1:660:+	csite:541	csite_count:126	score:4
mdm-miR535d	MDP0000185769	mRNA_loc:MDP0000185769:1:1116:+	csite:19	csite_count:61	score:3
mdm-miR535d	MDP0000189200	mRNA_loc:MDP0000189200:1:1638:+	csite:19	csite_count:126	score:3
mdm-miR535d	MDP0000240260	mRNA_loc:MDP0000240260:1:660:+	csite:541	csite_count:126	score:4
mdm-miR7126	MDP0000259837	mRNA_loc:MDP0000259837:1:3225:+	csite:3154	csite_count:56	score:3.5
mdm-miR828a	MDP0000124555	mRNA_loc:MDP0000124555:1:672:+	csite:379	csite_count:285	score:1
mdm-miR828a	MDP0000578193	mRNA_loc:MDP0000578193:1:687:+	csite:322	csite_count:130	score:1
mdm-miR828b	MDP0000124555	mRNA_loc:MDP0000124555:1:672:+	csite:379	csite_count:285	score:1
mdm-miR828b	MDP0000578193	mRNA_loc:MDP0000578193:1:687:+	csite:322	csite_count:130	score:1
mdm-miR858	MDP0000031172	mRNA_loc:MDP0000031172:1:525:+	csite:300	csite_count:368	score:3
mdm-miR858	MDP0000124555	mRNA_loc:MDP0000124555:1:672:+	csite:345	csite_count:62	score:2.5
mdm-miR858	MDP0000133817	mRNA_loc:MDP0000133817:1:624:+	csite:303	csite_count:170	score:2.5
mdm-miR858	MDP0000140609	mRNA_loc:MDP0000140609:1:987:+	csite:300	csite_count:180	score:2.5
mdm-miR858	MDP0000143276	mRNA_loc:MDP0000143276:1:624:+	csite:303	csite_count:170	score:2.5
mdm-miR858	MDP0000184538	mRNA_loc:MDP0000184538:1:840:+	csite:309	csite_count:180	score:2.5
mdm-miR858	MDP0000210851	mRNA_loc:MDP0000210851:1:873:+	csite:300	csite_count:368	score:3
mdm-miR858	MDP0000226215	mRNA_loc:MDP0000226215:1:594:+	csite:303	csite_count:180	score:2.5
mdm-miR858	MDP0000253904	mRNA_loc:MDP0000253904:1:594:+	csite:303	csite_count:180	score:2.5
mdm-miR858	MDP0000318013	mRNA_loc:MDP0000318013:1:807:+	csite:243	csite_count:1555	score:2.5
mdm-miR858	MDP0000437717	mRNA_loc:MDP0000437717:1:1125:+	csite:303	csite_count:368	score:2.5
mdm-miR858	MDP0000887107	mRNA_loc:MDP0000887107:1:984:+	csite:300	csite_count:180	score:2.5
mdm-miR858	MDP0000931057	mRNA_loc:MDP0000931057:1:678:+	csite:345	csite_count:62	score:3
