# Supplementary material for: Genome-wide identification of vegetative phase transition-associated microRNAs and target predictions using degradome sequencing in Malus hupehensis
Source: BMC Genomics. 2014 Dec 17;15(1):1125. doi: 10.1186/1471-2164-15-1125 (PMC4523022; doi:10.1186/1471-2164-15-1125)
Supplement: Supplementary file 7 — Additional file 7: The total number of distinct transcripts targeted by unique novel miRNAs detected in the Malus hupehensis . (XLSX 34 KB) [file 12864_2014_7075_MOESM7_ESM.xlsx]

## Sheet: novel miRNA-target
Additional file 7. The total number of distinct transcripts targeted by unique novel miRNAs detected in the Malus hupehensis.
novel_miRNA	Target
novel_mir_106	MDP0000405151	mRNA_loc:MDP0000405151:1:573:+	csite:421	csite_count:34	score:4
novel_mir_108	MDP0000242219	mRNA_loc:MDP0000242219:1:2085:+	csite:1820	csite_count:115	score:3.5
novel_mir_108	MDP0000303270	mRNA_loc:MDP0000303270:1:3390:+	csite:3125	csite_count:115	score:3.5
novel_mir_11	MDP0000138851	mRNA_loc:MDP0000138851:1:1149:+	csite:594	csite_count:229	score:1
novel_mir_11	MDP0000138851	mRNA_loc:MDP0000138851:1:1149:+	csite:593	csite_count:145	score:1
novel_mir_11	MDP0000208234	mRNA_loc:MDP0000208234:1:1146:+	csite:594	csite_count:229	score:1
novel_mir_110	MDP0000044656	mRNA_loc:MDP0000044656:1:210:+	csite:181	csite_count:43	score:4
novel_mir_110	MDP0000044656	mRNA_loc:MDP0000044656:1:210:+	csite:183	csite_count:36	score:4
novel_mir_110	MDP0000044656	mRNA_loc:MDP0000044656:1:210:+	csite:184	csite_count:30	score:4
novel_mir_110	MDP0000044656	mRNA_loc:MDP0000044656:1:210:+	csite:182	csite_count:28	score:4
novel_mir_110	MDP0000119584	mRNA_loc:MDP0000119584:1:909:+	csite:731	csite_count:36	score:3.5
novel_mir_110	MDP0000119584	mRNA_loc:MDP0000119584:1:909:+	csite:732	csite_count:30	score:3.5
novel_mir_110	MDP0000124669	mRNA_loc:MDP0000124669:1:1815:+	csite:1785	csite_count:43	score:2
novel_mir_110	MDP0000124669	mRNA_loc:MDP0000124669:1:1815:+	csite:1782	csite_count:43	score:2
novel_mir_110	MDP0000124669	mRNA_loc:MDP0000124669:1:1815:+	csite:1784	csite_count:36	score:2
novel_mir_110	MDP0000124669	mRNA_loc:MDP0000124669:1:1815:+	csite:1781	csite_count:36	score:2
novel_mir_110	MDP0000124669	mRNA_loc:MDP0000124669:1:1815:+	csite:1780	csite_count:28	score:2
novel_mir_110	MDP0000124669	mRNA_loc:MDP0000124669:1:1815:+	csite:1783	csite_count:28	score:2
novel_mir_110	MDP0000128517	mRNA_loc:MDP0000128517:1:798:+	csite:44	csite_count:30	score:3
novel_mir_110	MDP0000132598	mRNA_loc:MDP0000132598:1:882:+	csite:273	csite_count:43	score:2
novel_mir_110	MDP0000132598	mRNA_loc:MDP0000132598:1:882:+	csite:275	csite_count:36	score:2
novel_mir_110	MDP0000132598	mRNA_loc:MDP0000132598:1:882:+	csite:276	csite_count:30	score:2
novel_mir_110	MDP0000132598	mRNA_loc:MDP0000132598:1:882:+	csite:274	csite_count:28	score:2
novel_mir_110	MDP0000136541	mRNA_loc:MDP0000136541:1:1359:+	csite:71	csite_count:138	score:3.5
novel_mir_110	MDP0000136541	mRNA_loc:MDP0000136541:1:1359:+	csite:68	csite_count:138	score:3.5
novel_mir_110	MDP0000136541	mRNA_loc:MDP0000136541:1:1359:+	csite:72	csite_count:119	score:3.5
novel_mir_110	MDP0000136541	mRNA_loc:MDP0000136541:1:1359:+	csite:69	csite_count:119	score:3.5
novel_mir_110	MDP0000136541	mRNA_loc:MDP0000136541:1:1359:+	csite:67	csite_count:78	score:3.5
novel_mir_110	MDP0000136541	mRNA_loc:MDP0000136541:1:1359:+	csite:70	csite_count:78	score:3.5
novel_mir_110	MDP0000136541	mRNA_loc:MDP0000136541:1:1359:+	csite:73	csite_count:78	score:3.5
novel_mir_110	MDP0000141653	mRNA_loc:MDP0000141653:1:747:+	csite:44	csite_count:30	score:3
novel_mir_110	MDP0000144477	mRNA_loc:MDP0000144477:1:924:+	csite:867	csite_count:43	score:2
novel_mir_110	MDP0000144477	mRNA_loc:MDP0000144477:1:924:+	csite:866	csite_count:36	score:2
novel_mir_110	MDP0000144477	mRNA_loc:MDP0000144477:1:924:+	csite:865	csite_count:28	score:2
novel_mir_110	MDP0000145690	mRNA_loc:MDP0000145690:1:927:+	csite:787	csite_count:43	score:2
novel_mir_110	MDP0000145690	mRNA_loc:MDP0000145690:1:927:+	csite:786	csite_count:36	score:2
novel_mir_110	MDP0000145690	mRNA_loc:MDP0000145690:1:927:+	csite:785	csite_count:28	score:2
novel_mir_110	MDP0000146675	mRNA_loc:MDP0000146675:1:1359:+	csite:71	csite_count:138	score:3.5
novel_mir_110	MDP0000146675	mRNA_loc:MDP0000146675:1:1359:+	csite:68	csite_count:138	score:3.5
novel_mir_110	MDP0000146675	mRNA_loc:MDP0000146675:1:1359:+	csite:72	csite_count:119	score:3.5
novel_mir_110	MDP0000146675	mRNA_loc:MDP0000146675:1:1359:+	csite:69	csite_count:119	score:3.5
novel_mir_110	MDP0000146675	mRNA_loc:MDP0000146675:1:1359:+	csite:67	csite_count:78	score:3.5
novel_mir_110	MDP0000146675	mRNA_loc:MDP0000146675:1:1359:+	csite:70	csite_count:78	score:3.5
novel_mir_110	MDP0000146675	mRNA_loc:MDP0000146675:1:1359:+	csite:73	csite_count:78	score:3.5
novel_mir_110	MDP0000152574	mRNA_loc:MDP0000152574:1:1389:+	csite:1221	csite_count:43	score:3
novel_mir_110	MDP0000152574	mRNA_loc:MDP0000152574:1:1389:+	csite:1223	csite_count:36	score:2
novel_mir_110	MDP0000152574	mRNA_loc:MDP0000152574:1:1389:+	csite:1220	csite_count:36	score:3
novel_mir_110	MDP0000152574	mRNA_loc:MDP0000152574:1:1389:+	csite:1224	csite_count:30	score:2
novel_mir_110	MDP0000152574	mRNA_loc:MDP0000152574:1:1389:+	csite:1222	csite_count:28	score:2
novel_mir_110	MDP0000152574	mRNA_loc:MDP0000152574:1:1389:+	csite:1219	csite_count:28	score:3
novel_mir_110	MDP0000155098	mRNA_loc:MDP0000155098:1:2301:+	csite:46	csite_count:43	score:1
novel_mir_110	MDP0000155098	mRNA_loc:MDP0000155098:1:2301:+	csite:49	csite_count:43	score:1
novel_mir_110	MDP0000155098	mRNA_loc:MDP0000155098:1:2301:+	csite:43	csite_count:43	score:3.5
novel_mir_110	MDP0000155098	mRNA_loc:MDP0000155098:1:2301:+	csite:48	csite_count:36	score:1
novel_mir_110	MDP0000155098	mRNA_loc:MDP0000155098:1:2301:+	csite:42	csite_count:36	score:3.5
novel_mir_110	MDP0000155098	mRNA_loc:MDP0000155098:1:2301:+	csite:45	csite_count:36	score:1
novel_mir_110	MDP0000155098	mRNA_loc:MDP0000155098:1:2301:+	csite:44	csite_count:28	score:1
novel_mir_110	MDP0000155098	mRNA_loc:MDP0000155098:1:2301:+	csite:50	csite_count:28	score:1
novel_mir_110	MDP0000155098	mRNA_loc:MDP0000155098:1:2301:+	csite:41	csite_count:28	score:3.5
novel_mir_110	MDP0000155098	mRNA_loc:MDP0000155098:1:2301:+	csite:47	csite_count:28	score:1
novel_mir_110	MDP0000156045	mRNA_loc:MDP0000156045:1:792:+	csite:62	csite_count:43	score:4
novel_mir_110	MDP0000156045	mRNA_loc:MDP0000156045:1:792:+	csite:61	csite_count:36	score:4
novel_mir_110	MDP0000156045	mRNA_loc:MDP0000156045:1:792:+	csite:60	csite_count:28	score:4
novel_mir_110	MDP0000162509	mRNA_loc:MDP0000162509:1:2409:+	csite:62	csite_count:43	score:4
novel_mir_110	MDP0000162509	mRNA_loc:MDP0000162509:1:2409:+	csite:61	csite_count:36	score:4
novel_mir_110	MDP0000162509	mRNA_loc:MDP0000162509:1:2409:+	csite:60	csite_count:28	score:4
novel_mir_110	MDP0000178537	mRNA_loc:MDP0000178537:1:984:+	csite:133	csite_count:43	score:2.5
novel_mir_110	MDP0000178537	mRNA_loc:MDP0000178537:1:984:+	csite:135	csite_count:36	score:0
novel_mir_110	MDP0000178537	mRNA_loc:MDP0000178537:1:984:+	csite:132	csite_count:36	score:2.5
novel_mir_110	MDP0000178537	mRNA_loc:MDP0000178537:1:984:+	csite:136	csite_count:30	score:0
novel_mir_110	MDP0000178537	mRNA_loc:MDP0000178537:1:984:+	csite:134	csite_count:28	score:0
novel_mir_110	MDP0000178537	mRNA_loc:MDP0000178537:1:984:+	csite:131	csite_count:28	score:2.5
novel_mir_110	MDP0000179049	mRNA_loc:MDP0000179049:1:1302:+	csite:120	csite_count:36	score:3
novel_mir_110	MDP0000179049	mRNA_loc:MDP0000179049:1:1302:+	csite:121	csite_count:30	score:3
novel_mir_110	MDP0000179049	mRNA_loc:MDP0000179049:1:1302:+	csite:119	csite_count:28	score:3
novel_mir_110	MDP0000179887	mRNA_loc:MDP0000179887:1:2523:+	csite:2466	csite_count:43	score:3
novel_mir_110	MDP0000179887	mRNA_loc:MDP0000179887:1:2523:+	csite:2465	csite_count:36	score:3
novel_mir_110	MDP0000180239	mRNA_loc:MDP0000180239:1:1296:+	csite:276	csite_count:43	score:2
novel_mir_110	MDP0000180239	mRNA_loc:MDP0000180239:1:1296:+	csite:273	csite_count:43	score:3
novel_mir_110	MDP0000180239	mRNA_loc:MDP0000180239:1:1296:+	csite:270	csite_count:43	score:4
novel_mir_110	MDP0000180239	mRNA_loc:MDP0000180239:1:1296:+	csite:269	csite_count:36	score:4
novel_mir_110	MDP0000180239	mRNA_loc:MDP0000180239:1:1296:+	csite:272	csite_count:36	score:3
novel_mir_110	MDP0000180239	mRNA_loc:MDP0000180239:1:1296:+	csite:275	csite_count:36	score:2
novel_mir_110	MDP0000180239	mRNA_loc:MDP0000180239:1:1296:+	csite:268	csite_count:28	score:4
novel_mir_110	MDP0000180239	mRNA_loc:MDP0000180239:1:1296:+	csite:277	csite_count:28	score:2
novel_mir_110	MDP0000180239	mRNA_loc:MDP0000180239:1:1296:+	csite:274	csite_count:28	score:2
novel_mir_110	MDP0000180239	mRNA_loc:MDP0000180239:1:1296:+	csite:271	csite_count:28	score:3
novel_mir_110	MDP0000198209	mRNA_loc:MDP0000198209:1:1050:+	csite:69	csite_count:36	score:4
novel_mir_110	MDP0000198209	mRNA_loc:MDP0000198209:1:1050:+	csite:70	csite_count:30	score:4
novel_mir_110	MDP0000198209	mRNA_loc:MDP0000198209:1:1050:+	csite:68	csite_count:28	score:4
novel_mir_110	MDP0000204867	mRNA_loc:MDP0000204867:1:1608:+	csite:456	csite_count:43	score:3.5
novel_mir_110	MDP0000204867	mRNA_loc:MDP0000204867:1:1608:+	csite:458	csite_count:36	score:2
novel_mir_110	MDP0000204867	mRNA_loc:MDP0000204867:1:1608:+	csite:455	csite_count:36	score:3.5
novel_mir_110	MDP0000204867	mRNA_loc:MDP0000204867:1:1608:+	csite:459	csite_count:30	score:2
novel_mir_110	MDP0000204867	mRNA_loc:MDP0000204867:1:1608:+	csite:454	csite_count:28	score:3.5
novel_mir_110	MDP0000204867	mRNA_loc:MDP0000204867:1:1608:+	csite:457	csite_count:28	score:2
novel_mir_110	MDP0000210431	mRNA_loc:MDP0000210431:1:2016:+	csite:103	csite_count:43	score:3
novel_mir_110	MDP0000210431	mRNA_loc:MDP0000210431:1:2016:+	csite:106	csite_count:43	score:2.5
novel_mir_110	MDP0000210431	mRNA_loc:MDP0000210431:1:2016:+	csite:108	csite_count:36	score:2
novel_mir_110	MDP0000210431	mRNA_loc:MDP0000210431:1:2016:+	csite:105	csite_count:36	score:2.5
novel_mir_110	MDP0000210431	mRNA_loc:MDP0000210431:1:2016:+	csite:109	csite_count:30	score:2
novel_mir_110	MDP0000210431	mRNA_loc:MDP0000210431:1:2016:+	csite:107	csite_count:28	score:2
novel_mir_110	MDP0000210431	mRNA_loc:MDP0000210431:1:2016:+	csite:104	csite_count:28	score:2.5
novel_mir_110	MDP0000222305	mRNA_loc:MDP0000222305:1:1122:+	csite:129	csite_count:43	score:4
novel_mir_110	MDP0000222305	mRNA_loc:MDP0000222305:1:1122:+	csite:128	csite_count:36	score:4
novel_mir_110	MDP0000222305	mRNA_loc:MDP0000222305:1:1122:+	csite:130	csite_count:28	score:3
novel_mir_110	MDP0000232717	mRNA_loc:MDP0000232717:1:753:+	csite:49	csite_count:43	score:3
novel_mir_110	MDP0000233260	mRNA_loc:MDP0000233260:1:882:+	csite:134	csite_count:36	score:2.5
novel_mir_110	MDP0000233260	mRNA_loc:MDP0000233260:1:882:+	csite:135	csite_count:30	score:2.5
novel_mir_110	MDP0000233260	mRNA_loc:MDP0000233260:1:882:+	csite:133	csite_count:28	score:2.5
novel_mir_110	MDP0000241549	mRNA_loc:MDP0000241549:1:1764:+	csite:39	csite_count:43	score:3.5
novel_mir_110	MDP0000241549	mRNA_loc:MDP0000241549:1:1764:+	csite:41	csite_count:36	score:3
novel_mir_110	MDP0000241549	mRNA_loc:MDP0000241549:1:1764:+	csite:38	csite_count:36	score:3.5
novel_mir_110	MDP0000241549	mRNA_loc:MDP0000241549:1:1764:+	csite:42	csite_count:30	score:3
novel_mir_110	MDP0000241549	mRNA_loc:MDP0000241549:1:1764:+	csite:40	csite_count:28	score:3
novel_mir_110	MDP0000241549	mRNA_loc:MDP0000241549:1:1764:+	csite:37	csite_count:28	score:3.5
novel_mir_110	MDP0000243161	mRNA_loc:MDP0000243161:1:1278:+	csite:418	csite_count:43	score:3.5
novel_mir_110	MDP0000243161	mRNA_loc:MDP0000243161:1:1278:+	csite:421	csite_count:43	score:2.5
novel_mir_110	MDP0000243161	mRNA_loc:MDP0000243161:1:1278:+	csite:420	csite_count:36	score:2.5
novel_mir_110	MDP0000243161	mRNA_loc:MDP0000243161:1:1278:+	csite:423	csite_count:36	score:1
novel_mir_110	MDP0000243161	mRNA_loc:MDP0000243161:1:1278:+	csite:417	csite_count:36	score:3.5
novel_mir_110	MDP0000243161	mRNA_loc:MDP0000243161:1:1278:+	csite:424	csite_count:30	score:1
novel_mir_110	MDP0000243161	mRNA_loc:MDP0000243161:1:1278:+	csite:419	csite_count:28	score:2.5
novel_mir_110	MDP0000243161	mRNA_loc:MDP0000243161:1:1278:+	csite:422	csite_count:28	score:1
novel_mir_110	MDP0000245024	mRNA_loc:MDP0000245024:1:1194:+	csite:271	csite_count:43	score:3
novel_mir_110	MDP0000245024	mRNA_loc:MDP0000245024:1:1194:+	csite:273	csite_count:36	score:3
novel_mir_110	MDP0000245024	mRNA_loc:MDP0000245024:1:1194:+	csite:270	csite_count:36	score:3
novel_mir_110	MDP0000245024	mRNA_loc:MDP0000245024:1:1194:+	csite:274	csite_count:30	score:3
novel_mir_110	MDP0000245024	mRNA_loc:MDP0000245024:1:1194:+	csite:272	csite_count:28	score:3
novel_mir_110	MDP0000245544	mRNA_loc:MDP0000245544:1:1530:+	csite:216	csite_count:36	score:3
novel_mir_110	MDP0000245544	mRNA_loc:MDP0000245544:1:1530:+	csite:217	csite_count:30	score:3
novel_mir_110	MDP0000255506	mRNA_loc:MDP0000255506:1:1278:+	csite:418	csite_count:43	score:3.5
novel_mir_110	MDP0000255506	mRNA_loc:MDP0000255506:1:1278:+	csite:421	csite_count:43	score:2.5
novel_mir_110	MDP0000255506	mRNA_loc:MDP0000255506:1:1278:+	csite:420	csite_count:36	score:2.5
novel_mir_110	MDP0000255506	mRNA_loc:MDP0000255506:1:1278:+	csite:423	csite_count:36	score:1
novel_mir_110	MDP0000255506	mRNA_loc:MDP0000255506:1:1278:+	csite:417	csite_count:36	score:3.5
novel_mir_110	MDP0000255506	mRNA_loc:MDP0000255506:1:1278:+	csite:424	csite_count:30	score:1
novel_mir_110	MDP0000255506	mRNA_loc:MDP0000255506:1:1278:+	csite:419	csite_count:28	score:2.5
novel_mir_110	MDP0000255506	mRNA_loc:MDP0000255506:1:1278:+	csite:422	csite_count:28	score:1
novel_mir_110	MDP0000264673	mRNA_loc:MDP0000264673:1:1026:+	csite:141	csite_count:43	score:1.5
novel_mir_110	MDP0000264673	mRNA_loc:MDP0000264673:1:1026:+	csite:143	csite_count:36	score:1.5
novel_mir_110	MDP0000264673	mRNA_loc:MDP0000264673:1:1026:+	csite:140	csite_count:36	score:1.5
novel_mir_110	MDP0000264673	mRNA_loc:MDP0000264673:1:1026:+	csite:144	csite_count:30	score:1.5
novel_mir_110	MDP0000264673	mRNA_loc:MDP0000264673:1:1026:+	csite:142	csite_count:28	score:1.5
novel_mir_110	MDP0000264673	mRNA_loc:MDP0000264673:1:1026:+	csite:139	csite_count:28	score:1.5
novel_mir_110	MDP0000266270	mRNA_loc:MDP0000266270:1:1560:+	csite:239	csite_count:36	score:3
novel_mir_110	MDP0000266270	mRNA_loc:MDP0000266270:1:1560:+	csite:240	csite_count:30	score:3
novel_mir_110	MDP0000266270	mRNA_loc:MDP0000266270:1:1560:+	csite:238	csite_count:28	score:3
novel_mir_110	MDP0000267752	mRNA_loc:MDP0000267752:1:1464:+	csite:216	csite_count:36	score:3
novel_mir_110	MDP0000267752	mRNA_loc:MDP0000267752:1:1464:+	csite:217	csite_count:30	score:3
novel_mir_110	MDP0000279776	mRNA_loc:MDP0000279776:1:4809:+	csite:2552	csite_count:43	score:1
novel_mir_110	MDP0000279776	mRNA_loc:MDP0000279776:1:4809:+	csite:2555	csite_count:43	score:1
novel_mir_110	MDP0000279776	mRNA_loc:MDP0000279776:1:4809:+	csite:2549	csite_count:43	score:4
novel_mir_110	MDP0000279776	mRNA_loc:MDP0000279776:1:4809:+	csite:2551	csite_count:36	score:1
novel_mir_110	MDP0000279776	mRNA_loc:MDP0000279776:1:4809:+	csite:2554	csite_count:36	score:1
novel_mir_110	MDP0000279776	mRNA_loc:MDP0000279776:1:4809:+	csite:2550	csite_count:28	score:1
novel_mir_110	MDP0000279776	mRNA_loc:MDP0000279776:1:4809:+	csite:2553	csite_count:28	score:1
novel_mir_110	MDP0000281554	mRNA_loc:MDP0000281554:1:1437:+	csite:16	csite_count:43	score:4
novel_mir_110	MDP0000281554	mRNA_loc:MDP0000281554:1:1437:+	csite:19	csite_count:43	score:1.5
novel_mir_110	MDP0000281554	mRNA_loc:MDP0000281554:1:1437:+	csite:21	csite_count:36	score:1.5
novel_mir_110	MDP0000281554	mRNA_loc:MDP0000281554:1:1437:+	csite:18	csite_count:36	score:1.5
novel_mir_110	MDP0000281554	mRNA_loc:MDP0000281554:1:1437:+	csite:15	csite_count:36	score:4
novel_mir_110	MDP0000281554	mRNA_loc:MDP0000281554:1:1437:+	csite:22	csite_count:30	score:1.5
novel_mir_110	MDP0000281554	mRNA_loc:MDP0000281554:1:1437:+	csite:20	csite_count:28	score:1.5
novel_mir_110	MDP0000281554	mRNA_loc:MDP0000281554:1:1437:+	csite:17	csite_count:28	score:1.5
novel_mir_110	MDP0000288587	mRNA_loc:MDP0000288587:1:8187:+	csite:4815	csite_count:36	score:2
novel_mir_110	MDP0000288587	mRNA_loc:MDP0000288587:1:8187:+	csite:4816	csite_count:30	score:2
novel_mir_110	MDP0000288587	mRNA_loc:MDP0000288587:1:8187:+	csite:4814	csite_count:28	score:2
novel_mir_110	MDP0000292319	mRNA_loc:MDP0000292319:1:1875:+	csite:1577	csite_count:43	score:2
novel_mir_110	MDP0000292319	mRNA_loc:MDP0000292319:1:1875:+	csite:1571	csite_count:43	score:3
novel_mir_110	MDP0000292319	mRNA_loc:MDP0000292319:1:1875:+	csite:1583	csite_count:43	score:2
novel_mir_110	MDP0000292319	mRNA_loc:MDP0000292319:1:1875:+	csite:1574	csite_count:43	score:2.5
novel_mir_110	MDP0000292319	mRNA_loc:MDP0000292319:1:1875:+	csite:1580	csite_count:43	score:2
novel_mir_110	MDP0000292319	mRNA_loc:MDP0000292319:1:1875:+	csite:1573	csite_count:36	score:2.5
novel_mir_110	MDP0000292319	mRNA_loc:MDP0000292319:1:1875:+	csite:1582	csite_count:36	score:2
novel_mir_110	MDP0000292319	mRNA_loc:MDP0000292319:1:1875:+	csite:1579	csite_count:36	score:2
novel_mir_110	MDP0000292319	mRNA_loc:MDP0000292319:1:1875:+	csite:1576	csite_count:36	score:2
novel_mir_110	MDP0000292319	mRNA_loc:MDP0000292319:1:1875:+	csite:1581	csite_count:28	score:2
novel_mir_110	MDP0000292319	mRNA_loc:MDP0000292319:1:1875:+	csite:1572	csite_count:28	score:2.5
novel_mir_110	MDP0000292319	mRNA_loc:MDP0000292319:1:1875:+	csite:1575	csite_count:28	score:2
novel_mir_110	MDP0000295297	mRNA_loc:MDP0000295297:1:1002:+	csite:83	csite_count:36	score:1
novel_mir_110	MDP0000295297	mRNA_loc:MDP0000295297:1:1002:+	csite:84	csite_count:30	score:1
novel_mir_110	MDP0000295297	mRNA_loc:MDP0000295297:1:1002:+	csite:82	csite_count:28	score:1
novel_mir_110	MDP0000300637	mRNA_loc:MDP0000300637:1:1530:+	csite:456	csite_count:43	score:3.5
novel_mir_110	MDP0000300637	mRNA_loc:MDP0000300637:1:1530:+	csite:458	csite_count:36	score:2
novel_mir_110	MDP0000300637	mRNA_loc:MDP0000300637:1:1530:+	csite:455	csite_count:36	score:3.5
novel_mir_110	MDP0000300637	mRNA_loc:MDP0000300637:1:1530:+	csite:459	csite_count:30	score:2
novel_mir_110	MDP0000300637	mRNA_loc:MDP0000300637:1:1530:+	csite:454	csite_count:28	score:3.5
novel_mir_110	MDP0000300637	mRNA_loc:MDP0000300637:1:1530:+	csite:457	csite_count:28	score:2
novel_mir_110	MDP0000330904	mRNA_loc:MDP0000330904:1:129:+	csite:107	csite_count:91	score:3.5
novel_mir_110	MDP0000337497	mRNA_loc:MDP0000337497:1:276:+	csite:154	csite_count:43	score:3
novel_mir_110	MDP0000337497	mRNA_loc:MDP0000337497:1:276:+	csite:157	csite_count:43	score:2
novel_mir_110	MDP0000337497	mRNA_loc:MDP0000337497:1:276:+	csite:159	csite_count:36	score:1
novel_mir_110	MDP0000337497	mRNA_loc:MDP0000337497:1:276:+	csite:156	csite_count:36	score:2
novel_mir_110	MDP0000337497	mRNA_loc:MDP0000337497:1:276:+	csite:160	csite_count:30	score:1
novel_mir_110	MDP0000337497	mRNA_loc:MDP0000337497:1:276:+	csite:155	csite_count:28	score:2
novel_mir_110	MDP0000337497	mRNA_loc:MDP0000337497:1:276:+	csite:158	csite_count:28	score:1
novel_mir_110	MDP0000441918	mRNA_loc:MDP0000441918:1:1962:+	csite:129	csite_count:36	score:3
novel_mir_110	MDP0000441918	mRNA_loc:MDP0000441918:1:1962:+	csite:130	csite_count:30	score:3
novel_mir_110	MDP0000441918	mRNA_loc:MDP0000441918:1:1962:+	csite:128	csite_count:28	score:3
novel_mir_110	MDP0000469141	mRNA_loc:MDP0000469141:1:3312:+	csite:22	csite_count:43	score:2
novel_mir_110	MDP0000469141	mRNA_loc:MDP0000469141:1:3312:+	csite:23	csite_count:28	score:2
novel_mir_110	MDP0000501867	mRNA_loc:MDP0000501867:1:1725:+	csite:949	csite_count:43	score:2
novel_mir_110	MDP0000501867	mRNA_loc:MDP0000501867:1:1725:+	csite:946	csite_count:43	score:2
novel_mir_110	MDP0000501867	mRNA_loc:MDP0000501867:1:1725:+	csite:948	csite_count:36	score:2
novel_mir_110	MDP0000501867	mRNA_loc:MDP0000501867:1:1725:+	csite:951	csite_count:36	score:2
novel_mir_110	MDP0000501867	mRNA_loc:MDP0000501867:1:1725:+	csite:945	csite_count:36	score:2
novel_mir_110	MDP0000501867	mRNA_loc:MDP0000501867:1:1725:+	csite:952	csite_count:30	score:2
novel_mir_110	MDP0000501867	mRNA_loc:MDP0000501867:1:1725:+	csite:944	csite_count:28	score:2
novel_mir_110	MDP0000501867	mRNA_loc:MDP0000501867:1:1725:+	csite:950	csite_count:28	score:2
novel_mir_110	MDP0000501867	mRNA_loc:MDP0000501867:1:1725:+	csite:947	csite_count:28	score:2
novel_mir_110	MDP0000503672	mRNA_loc:MDP0000503672:1:1614:+	csite:127	csite_count:28	score:1.5
novel_mir_110	MDP0000506038	mRNA_loc:MDP0000506038:1:3618:+	csite:150	csite_count:36	score:2.5
novel_mir_110	MDP0000506038	mRNA_loc:MDP0000506038:1:3618:+	csite:151	csite_count:30	score:2.5
novel_mir_110	MDP0000506038	mRNA_loc:MDP0000506038:1:3618:+	csite:149	csite_count:28	score:2.5
novel_mir_110	MDP0000523939	mRNA_loc:MDP0000523939:1:3048:+	csite:17	csite_count:43	score:3.5
novel_mir_110	MDP0000599819	mRNA_loc:MDP0000599819:1:813:+	csite:273	csite_count:43	score:2
novel_mir_110	MDP0000599819	mRNA_loc:MDP0000599819:1:813:+	csite:267	csite_count:43	score:4
novel_mir_110	MDP0000599819	mRNA_loc:MDP0000599819:1:813:+	csite:270	csite_count:43	score:3
novel_mir_110	MDP0000599819	mRNA_loc:MDP0000599819:1:813:+	csite:272	csite_count:36	score:2
novel_mir_110	MDP0000599819	mRNA_loc:MDP0000599819:1:813:+	csite:266	csite_count:36	score:4
novel_mir_110	MDP0000599819	mRNA_loc:MDP0000599819:1:813:+	csite:269	csite_count:36	score:3
novel_mir_110	MDP0000599819	mRNA_loc:MDP0000599819:1:813:+	csite:274	csite_count:28	score:2
novel_mir_110	MDP0000599819	mRNA_loc:MDP0000599819:1:813:+	csite:268	csite_count:28	score:3
novel_mir_110	MDP0000599819	mRNA_loc:MDP0000599819:1:813:+	csite:271	csite_count:28	score:2
novel_mir_110	MDP0000599819	mRNA_loc:MDP0000599819:1:813:+	csite:265	csite_count:28	score:4
novel_mir_110	MDP0000710578	mRNA_loc:MDP0000710578:1:444:+	csite:304	csite_count:36	score:3
novel_mir_110	MDP0000710578	mRNA_loc:MDP0000710578:1:444:+	csite:305	csite_count:30	score:3
novel_mir_110	MDP0000710578	mRNA_loc:MDP0000710578:1:444:+	csite:303	csite_count:28	score:3
novel_mir_110	MDP0000737209	mRNA_loc:MDP0000737209:1:1614:+	csite:127	csite_count:28	score:1.5
novel_mir_110	MDP0000738777	mRNA_loc:MDP0000738777:1:1134:+	csite:26	csite_count:43	score:4
novel_mir_110	MDP0000738777	mRNA_loc:MDP0000738777:1:1134:+	csite:25	csite_count:36	score:4
novel_mir_110	MDP0000738777	mRNA_loc:MDP0000738777:1:1134:+	csite:28	csite_count:36	score:2
novel_mir_110	MDP0000738777	mRNA_loc:MDP0000738777:1:1134:+	csite:29	csite_count:30	score:2
novel_mir_110	MDP0000738777	mRNA_loc:MDP0000738777:1:1134:+	csite:27	csite_count:28	score:2
novel_mir_110	MDP0000804741	mRNA_loc:MDP0000804741:1:1569:+	csite:50	csite_count:43	score:2.5
novel_mir_110	MDP0000804741	mRNA_loc:MDP0000804741:1:1569:+	csite:49	csite_count:36	score:2.5
novel_mir_110	MDP0000805368	mRNA_loc:MDP0000805368:1:1770:+	csite:16	csite_count:36	score:4
novel_mir_110	MDP0000805368	mRNA_loc:MDP0000805368:1:1770:+	csite:17	csite_count:30	score:4
novel_mir_110	MDP0000805368	mRNA_loc:MDP0000805368:1:1770:+	csite:15	csite_count:28	score:4
novel_mir_110	MDP0000848867	mRNA_loc:MDP0000848867:1:909:+	csite:731	csite_count:36	score:3.5
novel_mir_110	MDP0000848867	mRNA_loc:MDP0000848867:1:909:+	csite:732	csite_count:30	score:3.5
novel_mir_110	MDP0000909888	mRNA_loc:MDP0000909888:1:1137:+	csite:53	csite_count:36	score:3.5
novel_mir_116	MDP0000258197	mRNA_loc:MDP0000258197:1:1311:+	csite:729	csite_count:60	score:3
novel_mir_156	MDP0000141330	mRNA_loc:MDP0000141330:1:462:+	csite:260	csite_count:27	score:4
novel_mir_156	MDP0000523104	mRNA_loc:MDP0000523104:1:432:+	csite:257	csite_count:27	score:4
novel_mir_156	MDP0000746621	mRNA_loc:MDP0000746621:1:1647:+	csite:341	csite_count:27	score:4
novel_mir_157	MDP0000136541	mRNA_loc:MDP0000136541:1:1359:+	csite:71	csite_count:138	score:3.5
novel_mir_157	MDP0000136541	mRNA_loc:MDP0000136541:1:1359:+	csite:68	csite_count:138	score:3.5
novel_mir_157	MDP0000136541	mRNA_loc:MDP0000136541:1:1359:+	csite:72	csite_count:119	score:3.5
novel_mir_157	MDP0000136541	mRNA_loc:MDP0000136541:1:1359:+	csite:69	csite_count:119	score:3.5
novel_mir_157	MDP0000136541	mRNA_loc:MDP0000136541:1:1359:+	csite:67	csite_count:78	score:3.5
novel_mir_157	MDP0000136541	mRNA_loc:MDP0000136541:1:1359:+	csite:70	csite_count:78	score:3.5
novel_mir_157	MDP0000136541	mRNA_loc:MDP0000136541:1:1359:+	csite:73	csite_count:78	score:3.5
novel_mir_157	MDP0000146675	mRNA_loc:MDP0000146675:1:1359:+	csite:71	csite_count:138	score:3.5
novel_mir_157	MDP0000146675	mRNA_loc:MDP0000146675:1:1359:+	csite:68	csite_count:138	score:3.5
novel_mir_157	MDP0000146675	mRNA_loc:MDP0000146675:1:1359:+	csite:72	csite_count:119	score:3.5
novel_mir_157	MDP0000146675	mRNA_loc:MDP0000146675:1:1359:+	csite:69	csite_count:119	score:3.5
novel_mir_157	MDP0000146675	mRNA_loc:MDP0000146675:1:1359:+	csite:67	csite_count:78	score:3.5
novel_mir_157	MDP0000146675	mRNA_loc:MDP0000146675:1:1359:+	csite:70	csite_count:78	score:3.5
novel_mir_157	MDP0000146675	mRNA_loc:MDP0000146675:1:1359:+	csite:73	csite_count:78	score:3.5
novel_mir_157	MDP0000330904	mRNA_loc:MDP0000330904:1:129:+	csite:107	csite_count:91	score:3.5
novel_mir_160	MDP0000207199	mRNA_loc:MDP0000207199:1:972:+	csite:633	csite_count:48	score:3.5
novel_mir_160	MDP0000244081	mRNA_loc:MDP0000244081:1:705:+	csite:644	csite_count:48	score:3.5
novel_mir_169	MDP0000909888	mRNA_loc:MDP0000909888:1:1137:+	csite:53	csite_count:36	score:4
novel_mir_169	MDP0000930655	mRNA_loc:MDP0000930655:1:438:+	csite:308	csite_count:119	score:4
novel_mir_169	MDP0000930655	mRNA_loc:MDP0000930655:1:438:+	csite:309	csite_count:55	score:4
novel_mir_207	MDP0000145144	mRNA_loc:MDP0000145144:1:261:+	csite:92	csite_count:56	score:3
novel_mir_207	MDP0000145144	mRNA_loc:MDP0000145144:1:261:+	csite:91	csite_count:55	score:3
novel_mir_207	MDP0000145144	mRNA_loc:MDP0000145144:1:261:+	csite:88	csite_count:43	score:3
novel_mir_207	MDP0000145144	mRNA_loc:MDP0000145144:1:261:+	csite:93	csite_count:36	score:3
novel_mir_207	MDP0000509438	mRNA_loc:MDP0000509438:1:258:+	csite:88	csite_count:50	score:3.5
novel_mir_207	MDP0000509438	mRNA_loc:MDP0000509438:1:258:+	csite:85	csite_count:43	score:3.5
novel_mir_207	MDP0000509438	mRNA_loc:MDP0000509438:1:258:+	csite:87	csite_count:26	score:3.5
novel_mir_207	MDP0000509438	mRNA_loc:MDP0000509438:1:258:+	csite:84	csite_count:25	score:3.5
novel_mir_207	MDP0000824044	mRNA_loc:MDP0000824044:1:261:+	csite:92	csite_count:56	score:3
novel_mir_207	MDP0000824044	mRNA_loc:MDP0000824044:1:261:+	csite:91	csite_count:55	score:3
novel_mir_207	MDP0000824044	mRNA_loc:MDP0000824044:1:261:+	csite:88	csite_count:43	score:3
novel_mir_207	MDP0000824044	mRNA_loc:MDP0000824044:1:261:+	csite:93	csite_count:36	score:3
novel_mir_261	MDP0000278275	mRNA_loc:MDP0000278275:1:2760:+	csite:2352	csite_count:38	score:4
novel_mir_261	MDP0000682675	mRNA_loc:MDP0000682675:1:2061:+	csite:2009	csite_count:38	score:4
novel_mir_262	MDP0000146933	mRNA_loc:MDP0000146933:1:1455:+	csite:1369	csite_count:365	score:3.5
novel_mir_262	MDP0000164531	mRNA_loc:MDP0000164531:1:948:+	csite:925	csite_count:100	score:3
novel_mir_262	MDP0000183865	mRNA_loc:MDP0000183865:1:471:+	csite:448	csite_count:100	score:3
novel_mir_262	MDP0000279028	mRNA_loc:MDP0000279028:1:996:+	csite:973	csite_count:100	score:3
novel_mir_262	MDP0000296077	mRNA_loc:MDP0000296077:1:1761:+	csite:1642	csite_count:365	score:3.5
novel_mir_268	MDP0000164531	mRNA_loc:MDP0000164531:1:948:+	csite:925	csite_count:100	score:4
novel_mir_268	MDP0000183865	mRNA_loc:MDP0000183865:1:471:+	csite:448	csite_count:100	score:4
novel_mir_268	MDP0000279028	mRNA_loc:MDP0000279028:1:996:+	csite:973	csite_count:100	score:4
novel_mir_27	MDP0000412849	mRNA_loc:MDP0000412849:1:903:+	csite:37	csite_count:45	score:4
novel_mir_301	MDP0000171689	mRNA_loc:MDP0000171689:1:1863:+	csite:1700	csite_count:38	score:4
novel_mir_301	MDP0000171689	mRNA_loc:MDP0000171689:1:1863:+	csite:1702	csite_count:33	score:4
novel_mir_301	MDP0000532750	mRNA_loc:MDP0000532750:1:528:+	csite:365	csite_count:38	score:4
novel_mir_301	MDP0000532750	mRNA_loc:MDP0000532750:1:528:+	csite:367	csite_count:33	score:4
novel_mir_310	MDP0000231845	mRNA_loc:MDP0000231845:1:1587:+	csite:836	csite_count:82	score:0
novel_mir_310	MDP0000278387	mRNA_loc:MDP0000278387:1:1041:+	csite:809	csite_count:82	score:0
novel_mir_310	MDP0000279197	mRNA_loc:MDP0000279197:1:1041:+	csite:842	csite_count:82	score:0
novel_mir_310	MDP0000280486	mRNA_loc:MDP0000280486:1:1056:+	csite:842	csite_count:82	score:0
novel_mir_310	MDP0000282616	mRNA_loc:MDP0000282616:1:1530:+	csite:524	csite_count:32	score:3.5
novel_mir_310	MDP0000283092	mRNA_loc:MDP0000283092:1:945:+	csite:842	csite_count:82	score:1
novel_mir_310	MDP0000309445	mRNA_loc:MDP0000309445:1:753:+	csite:503	csite_count:82	score:0
novel_mir_310	MDP0000320563	mRNA_loc:MDP0000320563:1:645:+	csite:542	csite_count:82	score:1
novel_mir_329	MDP0000044656	mRNA_loc:MDP0000044656:1:210:+	csite:181	csite_count:43	score:2
novel_mir_329	MDP0000044656	mRNA_loc:MDP0000044656:1:210:+	csite:183	csite_count:36	score:2
novel_mir_329	MDP0000044656	mRNA_loc:MDP0000044656:1:210:+	csite:184	csite_count:30	score:2
novel_mir_329	MDP0000044656	mRNA_loc:MDP0000044656:1:210:+	csite:182	csite_count:28	score:2
novel_mir_329	MDP0000119584	mRNA_loc:MDP0000119584:1:909:+	csite:732	csite_count:30	score:4
novel_mir_329	MDP0000120147	mRNA_loc:MDP0000120147:1:663:+	csite:71	csite_count:138	score:4
novel_mir_329	MDP0000120147	mRNA_loc:MDP0000120147:1:663:+	csite:72	csite_count:119	score:4
novel_mir_329	MDP0000120147	mRNA_loc:MDP0000120147:1:663:+	csite:70	csite_count:78	score:4
novel_mir_329	MDP0000120147	mRNA_loc:MDP0000120147:1:663:+	csite:73	csite_count:59	score:4
novel_mir_329	MDP0000120147	mRNA_loc:MDP0000120147:1:663:+	csite:69	csite_count:25	score:4
novel_mir_329	MDP0000124669	mRNA_loc:MDP0000124669:1:1815:+	csite:1785	csite_count:43	score:3.5
novel_mir_329	MDP0000124669	mRNA_loc:MDP0000124669:1:1815:+	csite:1779	csite_count:43	score:3.5
novel_mir_329	MDP0000124669	mRNA_loc:MDP0000124669:1:1815:+	csite:1782	csite_count:43	score:3.5
novel_mir_329	MDP0000124669	mRNA_loc:MDP0000124669:1:1815:+	csite:1784	csite_count:36	score:3.5
novel_mir_329	MDP0000124669	mRNA_loc:MDP0000124669:1:1815:+	csite:1781	csite_count:36	score:3.5
novel_mir_329	MDP0000124669	mRNA_loc:MDP0000124669:1:1815:+	csite:1780	csite_count:28	score:3.5
novel_mir_329	MDP0000124669	mRNA_loc:MDP0000124669:1:1815:+	csite:1783	csite_count:28	score:3.5
novel_mir_329	MDP0000127732	mRNA_loc:MDP0000127732:1:1374:+	csite:1338	csite_count:37	score:3.5
novel_mir_329	MDP0000128517	mRNA_loc:MDP0000128517:1:798:+	csite:44	csite_count:30	score:3.5
novel_mir_329	MDP0000132452	mRNA_loc:MDP0000132452:1:1245:+	csite:410	csite_count:164	score:3.5
novel_mir_329	MDP0000132598	mRNA_loc:MDP0000132598:1:882:+	csite:273	csite_count:43	score:2.5
novel_mir_329	MDP0000132598	mRNA_loc:MDP0000132598:1:882:+	csite:275	csite_count:36	score:2.5
novel_mir_329	MDP0000132598	mRNA_loc:MDP0000132598:1:882:+	csite:276	csite_count:30	score:2.5
novel_mir_329	MDP0000132598	mRNA_loc:MDP0000132598:1:882:+	csite:274	csite_count:28	score:2.5
novel_mir_329	MDP0000133327	mRNA_loc:MDP0000133327:1:1194:+	csite:59	csite_count:138	score:4
novel_mir_329	MDP0000133327	mRNA_loc:MDP0000133327:1:1194:+	csite:57	csite_count:119	score:4
novel_mir_329	MDP0000133327	mRNA_loc:MDP0000133327:1:1194:+	csite:60	csite_count:102	score:4
novel_mir_329	MDP0000133327	mRNA_loc:MDP0000133327:1:1194:+	csite:58	csite_count:78	score:4
novel_mir_329	MDP0000133922	mRNA_loc:MDP0000133922:1:1410:+	csite:576	csite_count:59	score:4
novel_mir_329	MDP0000136541	mRNA_loc:MDP0000136541:1:1359:+	csite:71	csite_count:138	score:3.5
novel_mir_329	MDP0000136541	mRNA_loc:MDP0000136541:1:1359:+	csite:68	csite_count:138	score:3.5
novel_mir_329	MDP0000136541	mRNA_loc:MDP0000136541:1:1359:+	csite:74	csite_count:138	score:3.5
novel_mir_329	MDP0000136541	mRNA_loc:MDP0000136541:1:1359:+	csite:72	csite_count:119	score:3.5
novel_mir_329	MDP0000136541	mRNA_loc:MDP0000136541:1:1359:+	csite:75	csite_count:119	score:3.5
novel_mir_329	MDP0000136541	mRNA_loc:MDP0000136541:1:1359:+	csite:69	csite_count:119	score:3.5
novel_mir_329	MDP0000136541	mRNA_loc:MDP0000136541:1:1359:+	csite:67	csite_count:78	score:3.5
novel_mir_329	MDP0000136541	mRNA_loc:MDP0000136541:1:1359:+	csite:70	csite_count:78	score:3.5
novel_mir_329	MDP0000136541	mRNA_loc:MDP0000136541:1:1359:+	csite:73	csite_count:78	score:3.5
novel_mir_329	MDP0000136541	mRNA_loc:MDP0000136541:1:1359:+	csite:76	csite_count:55	score:3.5
novel_mir_329	MDP0000141653	mRNA_loc:MDP0000141653:1:747:+	csite:44	csite_count:30	score:3.5
novel_mir_329	MDP0000144477	mRNA_loc:MDP0000144477:1:924:+	csite:867	csite_count:43	score:3.5
novel_mir_329	MDP0000145690	mRNA_loc:MDP0000145690:1:927:+	csite:787	csite_count:43	score:3.5
novel_mir_329	MDP0000146449	mRNA_loc:MDP0000146449:1:1386:+	csite:1343	csite_count:46	score:3.5
novel_mir_329	MDP0000146449	mRNA_loc:MDP0000146449:1:1386:+	csite:1350	csite_count:37	score:3.5
novel_mir_329	MDP0000146675	mRNA_loc:MDP0000146675:1:1359:+	csite:71	csite_count:138	score:3.5
novel_mir_329	MDP0000146675	mRNA_loc:MDP0000146675:1:1359:+	csite:68	csite_count:138	score:3.5
novel_mir_329	MDP0000146675	mRNA_loc:MDP0000146675:1:1359:+	csite:74	csite_count:138	score:3.5
novel_mir_329	MDP0000146675	mRNA_loc:MDP0000146675:1:1359:+	csite:72	csite_count:119	score:3.5
novel_mir_329	MDP0000146675	mRNA_loc:MDP0000146675:1:1359:+	csite:75	csite_count:119	score:3.5
novel_mir_329	MDP0000146675	mRNA_loc:MDP0000146675:1:1359:+	csite:69	csite_count:119	score:3.5
novel_mir_329	MDP0000146675	mRNA_loc:MDP0000146675:1:1359:+	csite:67	csite_count:78	score:3.5
novel_mir_329	MDP0000146675	mRNA_loc:MDP0000146675:1:1359:+	csite:70	csite_count:78	score:3.5
novel_mir_329	MDP0000146675	mRNA_loc:MDP0000146675:1:1359:+	csite:73	csite_count:78	score:3.5
novel_mir_329	MDP0000146675	mRNA_loc:MDP0000146675:1:1359:+	csite:76	csite_count:55	score:3.5
novel_mir_329	MDP0000152574	mRNA_loc:MDP0000152574:1:1389:+	csite:1221	csite_count:43	score:3.5
novel_mir_329	MDP0000152574	mRNA_loc:MDP0000152574:1:1389:+	csite:1223	csite_count:36	score:3.5
novel_mir_329	MDP0000152574	mRNA_loc:MDP0000152574:1:1389:+	csite:1224	csite_count:30	score:3.5
novel_mir_329	MDP0000152574	mRNA_loc:MDP0000152574:1:1389:+	csite:1222	csite_count:28	score:3.5
novel_mir_329	MDP0000153029	mRNA_loc:MDP0000153029:1:1188:+	csite:136	csite_count:30	score:3.5
novel_mir_329	MDP0000153759	mRNA_loc:MDP0000153759:1:2181:+	csite:849	csite_count:55	score:4
novel_mir_329	MDP0000155098	mRNA_loc:MDP0000155098:1:2301:+	csite:46	csite_count:43	score:3.5
novel_mir_329	MDP0000155098	mRNA_loc:MDP0000155098:1:2301:+	csite:49	csite_count:43	score:3.5
novel_mir_329	MDP0000155098	mRNA_loc:MDP0000155098:1:2301:+	csite:43	csite_count:43	score:3.5
novel_mir_329	MDP0000155098	mRNA_loc:MDP0000155098:1:2301:+	csite:48	csite_count:36	score:3.5
novel_mir_329	MDP0000155098	mRNA_loc:MDP0000155098:1:2301:+	csite:45	csite_count:36	score:3.5
novel_mir_329	MDP0000155098	mRNA_loc:MDP0000155098:1:2301:+	csite:44	csite_count:28	score:3.5
novel_mir_329	MDP0000155098	mRNA_loc:MDP0000155098:1:2301:+	csite:50	csite_count:28	score:3.5
novel_mir_329	MDP0000155098	mRNA_loc:MDP0000155098:1:2301:+	csite:47	csite_count:28	score:3.5
novel_mir_329	MDP0000159395	mRNA_loc:MDP0000159395:1:1656:+	csite:56	csite_count:91	score:4
novel_mir_329	MDP0000159395	mRNA_loc:MDP0000159395:1:1656:+	csite:55	csite_count:78	score:4
novel_mir_329	MDP0000171737	mRNA_loc:MDP0000171737:1:2076:+	csite:1438	csite_count:45	score:4
novel_mir_329	MDP0000177665	mRNA_loc:MDP0000177665:1:2265:+	csite:46	csite_count:43	score:3.5
novel_mir_329	MDP0000178537	mRNA_loc:MDP0000178537:1:984:+	csite:133	csite_count:43	score:3.5
novel_mir_329	MDP0000178537	mRNA_loc:MDP0000178537:1:984:+	csite:135	csite_count:36	score:3.5
novel_mir_329	MDP0000178537	mRNA_loc:MDP0000178537:1:984:+	csite:136	csite_count:30	score:3.5
novel_mir_329	MDP0000178537	mRNA_loc:MDP0000178537:1:984:+	csite:134	csite_count:28	score:3.5
novel_mir_329	MDP0000179049	mRNA_loc:MDP0000179049:1:1302:+	csite:118	csite_count:43	score:4
novel_mir_329	MDP0000179049	mRNA_loc:MDP0000179049:1:1302:+	csite:120	csite_count:36	score:4
novel_mir_329	MDP0000179049	mRNA_loc:MDP0000179049:1:1302:+	csite:121	csite_count:30	score:3.5
novel_mir_329	MDP0000179049	mRNA_loc:MDP0000179049:1:1302:+	csite:119	csite_count:28	score:4
novel_mir_329	MDP0000180239	mRNA_loc:MDP0000180239:1:1296:+	csite:276	csite_count:43	score:3.5
novel_mir_329	MDP0000180239	mRNA_loc:MDP0000180239:1:1296:+	csite:273	csite_count:43	score:3.5
novel_mir_329	MDP0000180239	mRNA_loc:MDP0000180239:1:1296:+	csite:275	csite_count:36	score:3.5
novel_mir_329	MDP0000180239	mRNA_loc:MDP0000180239:1:1296:+	csite:277	csite_count:28	score:3.5
novel_mir_329	MDP0000180239	mRNA_loc:MDP0000180239:1:1296:+	csite:274	csite_count:28	score:3.5
novel_mir_329	MDP0000184487	mRNA_loc:MDP0000184487:1:1902:+	csite:253	csite_count:59	score:4
novel_mir_329	MDP0000202153	mRNA_loc:MDP0000202153:1:2859:+	csite:906	csite_count:138	score:4
novel_mir_329	MDP0000202153	mRNA_loc:MDP0000202153:1:2859:+	csite:907	csite_count:119	score:4
novel_mir_329	MDP0000202153	mRNA_loc:MDP0000202153:1:2859:+	csite:909	csite_count:95	score:4
novel_mir_329	MDP0000202153	mRNA_loc:MDP0000202153:1:2859:+	csite:905	csite_count:78	score:4
novel_mir_329	MDP0000202153	mRNA_loc:MDP0000202153:1:2859:+	csite:908	csite_count:78	score:4
novel_mir_329	MDP0000204867	mRNA_loc:MDP0000204867:1:1608:+	csite:456	csite_count:43	score:4
novel_mir_329	MDP0000204867	mRNA_loc:MDP0000204867:1:1608:+	csite:458	csite_count:36	score:4
novel_mir_329	MDP0000204867	mRNA_loc:MDP0000204867:1:1608:+	csite:455	csite_count:36	score:4
novel_mir_329	MDP0000204867	mRNA_loc:MDP0000204867:1:1608:+	csite:459	csite_count:30	score:3.5
novel_mir_329	MDP0000204867	mRNA_loc:MDP0000204867:1:1608:+	csite:454	csite_count:28	score:4
novel_mir_329	MDP0000204867	mRNA_loc:MDP0000204867:1:1608:+	csite:457	csite_count:28	score:4
novel_mir_329	MDP0000209263	mRNA_loc:MDP0000209263:1:1386:+	csite:58	csite_count:59	score:4
novel_mir_329	MDP0000210431	mRNA_loc:MDP0000210431:1:2016:+	csite:103	csite_count:43	score:4
novel_mir_329	MDP0000210431	mRNA_loc:MDP0000210431:1:2016:+	csite:106	csite_count:43	score:3.5
novel_mir_329	MDP0000210431	mRNA_loc:MDP0000210431:1:2016:+	csite:108	csite_count:36	score:3.5
novel_mir_329	MDP0000210431	mRNA_loc:MDP0000210431:1:2016:+	csite:105	csite_count:36	score:4
novel_mir_329	MDP0000210431	mRNA_loc:MDP0000210431:1:2016:+	csite:109	csite_count:30	score:3.5
novel_mir_329	MDP0000210431	mRNA_loc:MDP0000210431:1:2016:+	csite:107	csite_count:28	score:3.5
novel_mir_329	MDP0000210431	mRNA_loc:MDP0000210431:1:2016:+	csite:104	csite_count:28	score:4
novel_mir_329	MDP0000218910	mRNA_loc:MDP0000218910:1:1605:+	csite:15	csite_count:119	score:4
novel_mir_329	MDP0000218910	mRNA_loc:MDP0000218910:1:1605:+	csite:17	csite_count:91	score:4
novel_mir_329	MDP0000218910	mRNA_loc:MDP0000218910:1:1605:+	csite:16	csite_count:78	score:4
novel_mir_329	MDP0000232717	mRNA_loc:MDP0000232717:1:753:+	csite:49	csite_count:43	score:3
novel_mir_329	MDP0000233260	mRNA_loc:MDP0000233260:1:882:+	csite:135	csite_count:30	score:3.5
novel_mir_329	MDP0000233474	mRNA_loc:MDP0000233474:1:2172:+	csite:23	csite_count:59	score:4
novel_mir_329	MDP0000241549	mRNA_loc:MDP0000241549:1:1764:+	csite:39	csite_count:43	score:4
novel_mir_329	MDP0000241549	mRNA_loc:MDP0000241549:1:1764:+	csite:41	csite_count:36	score:4
novel_mir_329	MDP0000241549	mRNA_loc:MDP0000241549:1:1764:+	csite:38	csite_count:36	score:4
novel_mir_329	MDP0000241549	mRNA_loc:MDP0000241549:1:1764:+	csite:42	csite_count:30	score:3.5
novel_mir_329	MDP0000241549	mRNA_loc:MDP0000241549:1:1764:+	csite:40	csite_count:28	score:4
novel_mir_329	MDP0000241549	mRNA_loc:MDP0000241549:1:1764:+	csite:37	csite_count:28	score:4
novel_mir_329	MDP0000241983	mRNA_loc:MDP0000241983:1:1053:+	csite:159	csite_count:138	score:4
novel_mir_329	MDP0000241983	mRNA_loc:MDP0000241983:1:1053:+	csite:160	csite_count:119	score:4
novel_mir_329	MDP0000241983	mRNA_loc:MDP0000241983:1:1053:+	csite:162	csite_count:95	score:4
novel_mir_329	MDP0000241983	mRNA_loc:MDP0000241983:1:1053:+	csite:161	csite_count:78	score:4
novel_mir_329	MDP0000241983	mRNA_loc:MDP0000241983:1:1053:+	csite:158	csite_count:78	score:4
novel_mir_329	MDP0000242409	mRNA_loc:MDP0000242409:1:969:+	csite:224	csite_count:138	score:4
novel_mir_329	MDP0000242409	mRNA_loc:MDP0000242409:1:969:+	csite:225	csite_count:119	score:4
novel_mir_329	MDP0000242409	mRNA_loc:MDP0000242409:1:969:+	csite:227	csite_count:95	score:4
novel_mir_329	MDP0000242409	mRNA_loc:MDP0000242409:1:969:+	csite:226	csite_count:78	score:4
novel_mir_329	MDP0000242409	mRNA_loc:MDP0000242409:1:969:+	csite:223	csite_count:78	score:4
novel_mir_329	MDP0000242464	mRNA_loc:MDP0000242464:1:1899:+	csite:739	csite_count:34	score:4
novel_mir_329	MDP0000243161	mRNA_loc:MDP0000243161:1:1278:+	csite:418	csite_count:43	score:4
novel_mir_329	MDP0000243161	mRNA_loc:MDP0000243161:1:1278:+	csite:421	csite_count:43	score:3.5
novel_mir_329	MDP0000243161	mRNA_loc:MDP0000243161:1:1278:+	csite:420	csite_count:36	score:4
novel_mir_329	MDP0000243161	mRNA_loc:MDP0000243161:1:1278:+	csite:423	csite_count:36	score:3.5
novel_mir_329	MDP0000243161	mRNA_loc:MDP0000243161:1:1278:+	csite:424	csite_count:30	score:3.5
novel_mir_329	MDP0000243161	mRNA_loc:MDP0000243161:1:1278:+	csite:419	csite_count:28	score:4
novel_mir_329	MDP0000243161	mRNA_loc:MDP0000243161:1:1278:+	csite:422	csite_count:28	score:3.5
novel_mir_329	MDP0000243912	mRNA_loc:MDP0000243912:1:1089:+	csite:35	csite_count:138	score:4
novel_mir_329	MDP0000243912	mRNA_loc:MDP0000243912:1:1089:+	csite:33	csite_count:119	score:4
novel_mir_329	MDP0000243912	mRNA_loc:MDP0000243912:1:1089:+	csite:36	csite_count:102	score:4
novel_mir_329	MDP0000243912	mRNA_loc:MDP0000243912:1:1089:+	csite:34	csite_count:78	score:4
novel_mir_329	MDP0000245024	mRNA_loc:MDP0000245024:1:1194:+	csite:274	csite_count:30	score:3.5
novel_mir_329	MDP0000245544	mRNA_loc:MDP0000245544:1:1530:+	csite:216	csite_count:36	score:4
novel_mir_329	MDP0000245544	mRNA_loc:MDP0000245544:1:1530:+	csite:217	csite_count:30	score:4
novel_mir_329	MDP0000248927	mRNA_loc:MDP0000248927:1:6708:+	csite:32	csite_count:59	score:4
novel_mir_329	MDP0000250195	mRNA_loc:MDP0000250195:1:786:+	csite:188	csite_count:52	score:4
novel_mir_329	MDP0000255506	mRNA_loc:MDP0000255506:1:1278:+	csite:418	csite_count:43	score:4
novel_mir_329	MDP0000255506	mRNA_loc:MDP0000255506:1:1278:+	csite:421	csite_count:43	score:3.5
novel_mir_329	MDP0000255506	mRNA_loc:MDP0000255506:1:1278:+	csite:420	csite_count:36	score:4
novel_mir_329	MDP0000255506	mRNA_loc:MDP0000255506:1:1278:+	csite:423	csite_count:36	score:3.5
novel_mir_329	MDP0000255506	mRNA_loc:MDP0000255506:1:1278:+	csite:424	csite_count:30	score:3.5
novel_mir_329	MDP0000255506	mRNA_loc:MDP0000255506:1:1278:+	csite:419	csite_count:28	score:4
novel_mir_329	MDP0000255506	mRNA_loc:MDP0000255506:1:1278:+	csite:422	csite_count:28	score:3.5
novel_mir_329	MDP0000259472	mRNA_loc:MDP0000259472:1:960:+	csite:134	csite_count:138	score:4
novel_mir_329	MDP0000259472	mRNA_loc:MDP0000259472:1:960:+	csite:135	csite_count:119	score:4
novel_mir_329	MDP0000259472	mRNA_loc:MDP0000259472:1:960:+	csite:133	csite_count:78	score:4
novel_mir_329	MDP0000259472	mRNA_loc:MDP0000259472:1:960:+	csite:136	csite_count:59	score:4
novel_mir_329	MDP0000264673	mRNA_loc:MDP0000264673:1:1026:+	csite:141	csite_count:43	score:4
novel_mir_329	MDP0000264673	mRNA_loc:MDP0000264673:1:1026:+	csite:143	csite_count:36	score:4
novel_mir_329	MDP0000264673	mRNA_loc:MDP0000264673:1:1026:+	csite:140	csite_count:36	score:4
novel_mir_329	MDP0000264673	mRNA_loc:MDP0000264673:1:1026:+	csite:144	csite_count:30	score:3.5
novel_mir_329	MDP0000264673	mRNA_loc:MDP0000264673:1:1026:+	csite:142	csite_count:28	score:4
novel_mir_329	MDP0000264673	mRNA_loc:MDP0000264673:1:1026:+	csite:139	csite_count:28	score:4
novel_mir_329	MDP0000266270	mRNA_loc:MDP0000266270:1:1560:+	csite:240	csite_count:30	score:3.5
novel_mir_329	MDP0000267098	mRNA_loc:MDP0000267098:1:1347:+	csite:209	csite_count:138	score:4
novel_mir_329	MDP0000267098	mRNA_loc:MDP0000267098:1:1347:+	csite:210	csite_count:119	score:4
novel_mir_329	MDP0000267098	mRNA_loc:MDP0000267098:1:1347:+	csite:212	csite_count:91	score:4
novel_mir_329	MDP0000267098	mRNA_loc:MDP0000267098:1:1347:+	csite:211	csite_count:78	score:4
novel_mir_329	MDP0000267752	mRNA_loc:MDP0000267752:1:1464:+	csite:216	csite_count:36	score:4
novel_mir_329	MDP0000267752	mRNA_loc:MDP0000267752:1:1464:+	csite:217	csite_count:30	score:4
novel_mir_329	MDP0000279776	mRNA_loc:MDP0000279776:1:4809:+	csite:2552	csite_count:43	score:3.5
novel_mir_329	MDP0000279776	mRNA_loc:MDP0000279776:1:4809:+	csite:2555	csite_count:43	score:3.5
novel_mir_329	MDP0000279776	mRNA_loc:MDP0000279776:1:4809:+	csite:2549	csite_count:43	score:4
novel_mir_329	MDP0000279776	mRNA_loc:MDP0000279776:1:4809:+	csite:2551	csite_count:36	score:4
novel_mir_329	MDP0000279776	mRNA_loc:MDP0000279776:1:4809:+	csite:2554	csite_count:36	score:3.5
novel_mir_329	MDP0000279776	mRNA_loc:MDP0000279776:1:4809:+	csite:2550	csite_count:28	score:4
novel_mir_329	MDP0000279776	mRNA_loc:MDP0000279776:1:4809:+	csite:2553	csite_count:28	score:3.5
novel_mir_329	MDP0000281554	mRNA_loc:MDP0000281554:1:1437:+	csite:16	csite_count:43	score:3.5
novel_mir_329	MDP0000281554	mRNA_loc:MDP0000281554:1:1437:+	csite:19	csite_count:43	score:3.5
novel_mir_329	MDP0000281554	mRNA_loc:MDP0000281554:1:1437:+	csite:21	csite_count:36	score:3.5
novel_mir_329	MDP0000281554	mRNA_loc:MDP0000281554:1:1437:+	csite:18	csite_count:36	score:3.5
novel_mir_329	MDP0000281554	mRNA_loc:MDP0000281554:1:1437:+	csite:22	csite_count:30	score:3.5
novel_mir_329	MDP0000281554	mRNA_loc:MDP0000281554:1:1437:+	csite:20	csite_count:28	score:3.5
novel_mir_329	MDP0000281554	mRNA_loc:MDP0000281554:1:1437:+	csite:17	csite_count:28	score:3.5
novel_mir_329	MDP0000288587	mRNA_loc:MDP0000288587:1:8187:+	csite:4815	csite_count:36	score:4
novel_mir_329	MDP0000288587	mRNA_loc:MDP0000288587:1:8187:+	csite:4816	csite_count:30	score:4
novel_mir_329	MDP0000288587	mRNA_loc:MDP0000288587:1:8187:+	csite:4814	csite_count:28	score:4
novel_mir_329	MDP0000292319	mRNA_loc:MDP0000292319:1:1875:+	csite:1577	csite_count:43	score:3.5
novel_mir_329	MDP0000292319	mRNA_loc:MDP0000292319:1:1875:+	csite:1571	csite_count:43	score:4
novel_mir_329	MDP0000292319	mRNA_loc:MDP0000292319:1:1875:+	csite:1583	csite_count:43	score:3.5
novel_mir_329	MDP0000292319	mRNA_loc:MDP0000292319:1:1875:+	csite:1574	csite_count:43	score:3.5
novel_mir_329	MDP0000292319	mRNA_loc:MDP0000292319:1:1875:+	csite:1580	csite_count:43	score:3.5
novel_mir_329	MDP0000292319	mRNA_loc:MDP0000292319:1:1875:+	csite:1573	csite_count:36	score:4
novel_mir_329	MDP0000292319	mRNA_loc:MDP0000292319:1:1875:+	csite:1582	csite_count:36	score:3.5
novel_mir_329	MDP0000292319	mRNA_loc:MDP0000292319:1:1875:+	csite:1579	csite_count:36	score:3.5
novel_mir_329	MDP0000292319	mRNA_loc:MDP0000292319:1:1875:+	csite:1576	csite_count:36	score:3.5
novel_mir_329	MDP0000292319	mRNA_loc:MDP0000292319:1:1875:+	csite:1581	csite_count:28	score:3.5
novel_mir_329	MDP0000292319	mRNA_loc:MDP0000292319:1:1875:+	csite:1572	csite_count:28	score:4
novel_mir_329	MDP0000292319	mRNA_loc:MDP0000292319:1:1875:+	csite:1575	csite_count:28	score:3.5
novel_mir_329	MDP0000295297	mRNA_loc:MDP0000295297:1:1002:+	csite:84	csite_count:30	score:3.5
novel_mir_329	MDP0000298511	mRNA_loc:MDP0000298511:1:3192:+	csite:27	csite_count:138	score:4
novel_mir_329	MDP0000298511	mRNA_loc:MDP0000298511:1:3192:+	csite:28	csite_count:102	score:4
novel_mir_329	MDP0000298511	mRNA_loc:MDP0000298511:1:3192:+	csite:26	csite_count:78	score:4
novel_mir_329	MDP0000300637	mRNA_loc:MDP0000300637:1:1530:+	csite:456	csite_count:43	score:4
novel_mir_329	MDP0000300637	mRNA_loc:MDP0000300637:1:1530:+	csite:458	csite_count:36	score:4
novel_mir_329	MDP0000300637	mRNA_loc:MDP0000300637:1:1530:+	csite:455	csite_count:36	score:4
novel_mir_329	MDP0000300637	mRNA_loc:MDP0000300637:1:1530:+	csite:459	csite_count:30	score:3.5
novel_mir_329	MDP0000300637	mRNA_loc:MDP0000300637:1:1530:+	csite:454	csite_count:28	score:4
novel_mir_329	MDP0000300637	mRNA_loc:MDP0000300637:1:1530:+	csite:457	csite_count:28	score:4
novel_mir_329	MDP0000320596	mRNA_loc:MDP0000320596:1:1488:+	csite:130	csite_count:55	score:3
novel_mir_329	MDP0000320596	mRNA_loc:MDP0000320596:1:1488:+	csite:129	csite_count:25	score:3
novel_mir_329	MDP0000329524	mRNA_loc:MDP0000329524:1:741:+	csite:198	csite_count:44	score:3
novel_mir_329	MDP0000329524	mRNA_loc:MDP0000329524:1:741:+	csite:197	csite_count:31	score:3
novel_mir_329	MDP0000330904	mRNA_loc:MDP0000330904:1:129:+	csite:104	csite_count:138	score:3.5
novel_mir_329	MDP0000330904	mRNA_loc:MDP0000330904:1:129:+	csite:105	csite_count:119	score:3.5
novel_mir_329	MDP0000330904	mRNA_loc:MDP0000330904:1:129:+	csite:107	csite_count:91	score:3.5
novel_mir_329	MDP0000330904	mRNA_loc:MDP0000330904:1:129:+	csite:106	csite_count:78	score:3.5
novel_mir_329	MDP0000330904	mRNA_loc:MDP0000330904:1:129:+	csite:103	csite_count:78	score:3.5
novel_mir_329	MDP0000330904	mRNA_loc:MDP0000330904:1:129:+	csite:102	csite_count:25	score:3.5
novel_mir_329	MDP0000337497	mRNA_loc:MDP0000337497:1:276:+	csite:154	csite_count:43	score:3.5
novel_mir_329	MDP0000337497	mRNA_loc:MDP0000337497:1:276:+	csite:157	csite_count:43	score:3.5
novel_mir_329	MDP0000337497	mRNA_loc:MDP0000337497:1:276:+	csite:159	csite_count:36	score:3.5
novel_mir_329	MDP0000337497	mRNA_loc:MDP0000337497:1:276:+	csite:156	csite_count:36	score:3.5
novel_mir_329	MDP0000337497	mRNA_loc:MDP0000337497:1:276:+	csite:160	csite_count:30	score:3.5
novel_mir_329	MDP0000337497	mRNA_loc:MDP0000337497:1:276:+	csite:155	csite_count:28	score:3.5
novel_mir_329	MDP0000337497	mRNA_loc:MDP0000337497:1:276:+	csite:158	csite_count:28	score:3.5
novel_mir_329	MDP0000349671	mRNA_loc:MDP0000349671:1:585:+	csite:130	csite_count:138	score:4
novel_mir_329	MDP0000349671	mRNA_loc:MDP0000349671:1:585:+	csite:131	csite_count:119	score:4
novel_mir_329	MDP0000349671	mRNA_loc:MDP0000349671:1:585:+	csite:133	csite_count:95	score:4
novel_mir_329	MDP0000349671	mRNA_loc:MDP0000349671:1:585:+	csite:129	csite_count:78	score:4
novel_mir_329	MDP0000349671	mRNA_loc:MDP0000349671:1:585:+	csite:132	csite_count:78	score:4
novel_mir_329	MDP0000441918	mRNA_loc:MDP0000441918:1:1962:+	csite:130	csite_count:30	score:3.5
novel_mir_329	MDP0000456459	mRNA_loc:MDP0000456459:1:468:+	csite:213	csite_count:44	score:3
novel_mir_329	MDP0000456459	mRNA_loc:MDP0000456459:1:468:+	csite:212	csite_count:31	score:3
novel_mir_329	MDP0000469141	mRNA_loc:MDP0000469141:1:3312:+	csite:22	csite_count:43	score:3.5
novel_mir_329	MDP0000469141	mRNA_loc:MDP0000469141:1:3312:+	csite:23	csite_count:28	score:3.5
novel_mir_329	MDP0000501867	mRNA_loc:MDP0000501867:1:1725:+	csite:943	csite_count:43	score:4
novel_mir_329	MDP0000501867	mRNA_loc:MDP0000501867:1:1725:+	csite:949	csite_count:43	score:3.5
novel_mir_329	MDP0000501867	mRNA_loc:MDP0000501867:1:1725:+	csite:946	csite_count:43	score:3.5
novel_mir_329	MDP0000501867	mRNA_loc:MDP0000501867:1:1725:+	csite:948	csite_count:36	score:3.5
novel_mir_329	MDP0000501867	mRNA_loc:MDP0000501867:1:1725:+	csite:942	csite_count:36	score:4
novel_mir_329	MDP0000501867	mRNA_loc:MDP0000501867:1:1725:+	csite:951	csite_count:36	score:3.5
novel_mir_329	MDP0000501867	mRNA_loc:MDP0000501867:1:1725:+	csite:945	csite_count:36	score:4
novel_mir_329	MDP0000501867	mRNA_loc:MDP0000501867:1:1725:+	csite:952	csite_count:30	score:3.5
novel_mir_329	MDP0000501867	mRNA_loc:MDP0000501867:1:1725:+	csite:944	csite_count:28	score:4
novel_mir_329	MDP0000501867	mRNA_loc:MDP0000501867:1:1725:+	csite:950	csite_count:28	score:3.5
novel_mir_329	MDP0000501867	mRNA_loc:MDP0000501867:1:1725:+	csite:947	csite_count:28	score:3.5
novel_mir_329	MDP0000503672	mRNA_loc:MDP0000503672:1:1614:+	csite:126	csite_count:43	score:3.5
novel_mir_329	MDP0000503672	mRNA_loc:MDP0000503672:1:1614:+	csite:127	csite_count:28	score:3.5
novel_mir_329	MDP0000506038	mRNA_loc:MDP0000506038:1:3618:+	csite:151	csite_count:30	score:3.5
novel_mir_329	MDP0000523939	mRNA_loc:MDP0000523939:1:3048:+	csite:17	csite_count:43	score:3
novel_mir_329	MDP0000577836	mRNA_loc:MDP0000577836:1:912:+	csite:31	csite_count:30	score:3.5
novel_mir_329	MDP0000599819	mRNA_loc:MDP0000599819:1:813:+	csite:273	csite_count:43	score:3.5
novel_mir_329	MDP0000599819	mRNA_loc:MDP0000599819:1:813:+	csite:270	csite_count:43	score:3.5
novel_mir_329	MDP0000599819	mRNA_loc:MDP0000599819:1:813:+	csite:272	csite_count:36	score:3.5
novel_mir_329	MDP0000599819	mRNA_loc:MDP0000599819:1:813:+	csite:274	csite_count:28	score:3.5
novel_mir_329	MDP0000599819	mRNA_loc:MDP0000599819:1:813:+	csite:271	csite_count:28	score:3.5
novel_mir_329	MDP0000678891	mRNA_loc:MDP0000678891:1:1476:+	csite:572	csite_count:164	score:3.5
novel_mir_329	MDP0000710578	mRNA_loc:MDP0000710578:1:444:+	csite:305	csite_count:30	score:3.5
novel_mir_329	MDP0000737209	mRNA_loc:MDP0000737209:1:1614:+	csite:126	csite_count:43	score:3.5
novel_mir_329	MDP0000737209	mRNA_loc:MDP0000737209:1:1614:+	csite:127	csite_count:28	score:3.5
novel_mir_329	MDP0000738777	mRNA_loc:MDP0000738777:1:1134:+	csite:29	csite_count:30	score:3.5
novel_mir_329	MDP0000743705	mRNA_loc:MDP0000743705:1:1683:+	csite:31	csite_count:30	score:3.5
novel_mir_329	MDP0000779346	mRNA_loc:MDP0000779346:1:726:+	csite:224	csite_count:138	score:4
novel_mir_329	MDP0000779346	mRNA_loc:MDP0000779346:1:726:+	csite:225	csite_count:102	score:4
novel_mir_329	MDP0000779346	mRNA_loc:MDP0000779346:1:726:+	csite:223	csite_count:78	score:4
novel_mir_329	MDP0000804741	mRNA_loc:MDP0000804741:1:1569:+	csite:50	csite_count:43	score:4
novel_mir_329	MDP0000804741	mRNA_loc:MDP0000804741:1:1569:+	csite:49	csite_count:36	score:4
novel_mir_329	MDP0000805368	mRNA_loc:MDP0000805368:1:1770:+	csite:17	csite_count:30	score:3.5
novel_mir_329	MDP0000848867	mRNA_loc:MDP0000848867:1:909:+	csite:732	csite_count:30	score:4
novel_mir_329	MDP0000909888	mRNA_loc:MDP0000909888:1:1137:+	csite:53	csite_count:36	score:3.5
novel_mir_329	MDP0000923690	mRNA_loc:MDP0000923690:1:711:+	csite:70	csite_count:59	score:4
novel_mir_329	MDP0000923690	mRNA_loc:MDP0000923690:1:711:+	csite:69	csite_count:25	score:4
novel_mir_329	MDP0000929213	mRNA_loc:MDP0000929213:1:1824:+	csite:61	csite_count:59	score:4
novel_mir_335	MDP0000127732	mRNA_loc:MDP0000127732:1:1374:+	csite:498	csite_count:48	score:2.5
novel_mir_335	MDP0000127732	mRNA_loc:MDP0000127732:1:1374:+	csite:499	csite_count:37	score:2.5
novel_mir_335	MDP0000146449	mRNA_loc:MDP0000146449:1:1386:+	csite:498	csite_count:48	score:2.5
novel_mir_351	MDP0000228719	mRNA_loc:MDP0000228719:1:1926:+	csite:39	csite_count:6757	score:4
novel_mir_351	MDP0000228719	mRNA_loc:MDP0000228719:1:1926:+	csite:41	csite_count:6756	score:4
novel_mir_351	MDP0000228719	mRNA_loc:MDP0000228719:1:1926:+	csite:43	csite_count:3936	score:4
novel_mir_351	MDP0000228719	mRNA_loc:MDP0000228719:1:1926:+	csite:40	csite_count:3893	score:4
novel_mir_351	MDP0000228719	mRNA_loc:MDP0000228719:1:1926:+	csite:42	csite_count:3887	score:4
novel_mir_351	MDP0000228719	mRNA_loc:MDP0000228719:1:1926:+	csite:44	csite_count:376	score:4
novel_mir_351	MDP0000228719	mRNA_loc:MDP0000228719:1:1926:+	csite:38	csite_count:205	score:4
novel_mir_351	MDP0000228719	mRNA_loc:MDP0000228719:1:1926:+	csite:45	csite_count:187	score:4
novel_mir_351	MDP0000228719	mRNA_loc:MDP0000228719:1:1926:+	csite:37	csite_count:32	score:4
novel_mir_37	MDP0000247249	mRNA_loc:MDP0000247249:1:1005:+	csite:603	csite_count:36	score:4
novel_mir_374	MDP0000212365	mRNA_loc:MDP0000212365:1:1587:+	csite:260	csite_count:31	score:3.5
novel_mir_374	MDP0000679173	mRNA_loc:MDP0000679173:1:1458:+	csite:260	csite_count:31	score:3.5
novel_mir_378	MDP0000155593	mRNA_loc:MDP0000155593:1:3015:+	csite:1628	csite_count:32	score:4
novel_mir_378	MDP0000238240	mRNA_loc:MDP0000238240:1:1833:+	csite:1502	csite_count:32	score:4
novel_mir_384	MDP0000212365	mRNA_loc:MDP0000212365:1:1587:+	csite:260	csite_count:31	score:4
novel_mir_384	MDP0000679173	mRNA_loc:MDP0000679173:1:1458:+	csite:260	csite_count:31	score:4
novel_mir_392	MDP0000146933	mRNA_loc:MDP0000146933:1:1455:+	csite:1369	csite_count:365	score:4
novel_mir_392	MDP0000164531	mRNA_loc:MDP0000164531:1:948:+	csite:925	csite_count:100	score:3.5
novel_mir_392	MDP0000183865	mRNA_loc:MDP0000183865:1:471:+	csite:448	csite_count:100	score:3.5
novel_mir_392	MDP0000279028	mRNA_loc:MDP0000279028:1:996:+	csite:973	csite_count:100	score:3.5
novel_mir_392	MDP0000296077	mRNA_loc:MDP0000296077:1:1761:+	csite:1642	csite_count:365	score:4
novel_mir_413	MDP0000119458	mRNA_loc:MDP0000119458:1:1584:+	csite:1038	csite_count:677	score:2.5
novel_mir_413	MDP0000119458	mRNA_loc:MDP0000119458:1:1584:+	csite:1039	csite_count:120	score:2.5
novel_mir_413	MDP0000119458	mRNA_loc:MDP0000119458:1:1584:+	csite:1037	csite_count:102	score:2.5
novel_mir_413	MDP0000142582	mRNA_loc:MDP0000142582:1:1008:+	csite:793	csite_count:34	score:0.5
novel_mir_413	MDP0000146640	mRNA_loc:MDP0000146640:1:1473:+	csite:1089	csite_count:52	score:1.5
novel_mir_413	MDP0000155354	mRNA_loc:MDP0000155354:1:1545:+	csite:1146	csite_count:60	score:2.5
novel_mir_413	MDP0000155354	mRNA_loc:MDP0000155354:1:1545:+	csite:1145	csite_count:53	score:2.5
novel_mir_413	MDP0000171877	mRNA_loc:MDP0000171877:1:1527:+	csite:1086	csite_count:677	score:2.5
novel_mir_413	MDP0000171877	mRNA_loc:MDP0000171877:1:1527:+	csite:1087	csite_count:120	score:2.5
novel_mir_413	MDP0000171877	mRNA_loc:MDP0000171877:1:1527:+	csite:1085	csite_count:102	score:2.5
novel_mir_413	MDP0000176265	mRNA_loc:MDP0000176265:1:930:+	csite:715	csite_count:69	score:1.5
novel_mir_413	MDP0000176265	mRNA_loc:MDP0000176265:1:930:+	csite:714	csite_count:45	score:1.5
novel_mir_413	MDP0000193702	mRNA_loc:MDP0000193702:1:1536:+	csite:1038	csite_count:677	score:2.5
novel_mir_413	MDP0000193702	mRNA_loc:MDP0000193702:1:1536:+	csite:1039	csite_count:120	score:2.5
novel_mir_413	MDP0000193702	mRNA_loc:MDP0000193702:1:1536:+	csite:1037	csite_count:102	score:2.5
novel_mir_413	MDP0000210138	mRNA_loc:MDP0000210138:1:1323:+	csite:1050	csite_count:138	score:1.5
novel_mir_413	MDP0000210138	mRNA_loc:MDP0000210138:1:1323:+	csite:1051	csite_count:104	score:1.5
novel_mir_413	MDP0000246046	mRNA_loc:MDP0000246046:1:1473:+	csite:1032	csite_count:677	score:2.5
novel_mir_413	MDP0000246046	mRNA_loc:MDP0000246046:1:1473:+	csite:1033	csite_count:120	score:2.5
novel_mir_413	MDP0000246046	mRNA_loc:MDP0000246046:1:1473:+	csite:1031	csite_count:102	score:2.5
novel_mir_413	MDP0000249364	mRNA_loc:MDP0000249364:1:2997:+	csite:2724	csite_count:60	score:2.5
novel_mir_413	MDP0000249364	mRNA_loc:MDP0000249364:1:2997:+	csite:2723	csite_count:53	score:2.5
novel_mir_413	MDP0000263766	mRNA_loc:MDP0000263766:1:2169:+	csite:966	csite_count:138	score:1.5
novel_mir_413	MDP0000263766	mRNA_loc:MDP0000263766:1:2169:+	csite:967	csite_count:104	score:1.5
novel_mir_413	MDP0000297978	mRNA_loc:MDP0000297978:1:1146:+	csite:804	csite_count:97	score:2.5
novel_mir_413	MDP0000297978	mRNA_loc:MDP0000297978:1:1146:+	csite:803	csite_count:41	score:2.5
novel_mir_413	MDP0000297978	mRNA_loc:MDP0000297978:1:1146:+	csite:805	csite_count:32	score:2.5
novel_mir_413	MDP0000322647	mRNA_loc:MDP0000322647:1:1359:+	csite:1017	csite_count:55	score:2.5
novel_mir_413	MDP0000322647	mRNA_loc:MDP0000322647:1:1359:+	csite:1018	csite_count:28	score:2.5
novel_mir_413	MDP0000589558	mRNA_loc:MDP0000589558:1:1362:+	csite:1002	csite_count:52	score:2.5
novel_mir_413	MDP0000778465	mRNA_loc:MDP0000778465:1:1473:+	csite:1089	csite_count:52	score:1.5
novel_mir_419	MDP0000180084	mRNA_loc:MDP0000180084:1:282:+	csite:104	csite_count:70	score:4
novel_mir_419	MDP0000180084	mRNA_loc:MDP0000180084:1:282:+	csite:101	csite_count:65	score:4
novel_mir_419	MDP0000180084	mRNA_loc:MDP0000180084:1:282:+	csite:103	csite_count:36	score:4
novel_mir_422	MDP0000401140	mRNA_loc:MDP0000401140:1:1098:+	csite:250	csite_count:58	score:4
novel_mir_422	MDP0000401140	mRNA_loc:MDP0000401140:1:1098:+	csite:244	csite_count:50	score:4
novel_mir_422	MDP0000633218	mRNA_loc:MDP0000633218:1:1098:+	csite:250	csite_count:58	score:4
novel_mir_422	MDP0000633218	mRNA_loc:MDP0000633218:1:1098:+	csite:244	csite_count:50	score:4
novel_mir_446	MDP0000148984	mRNA_loc:MDP0000148984:1:873:+	csite:658	csite_count:37	score:4
novel_mir_446	MDP0000234656	mRNA_loc:MDP0000234656:1:825:+	csite:592	csite_count:37	score:4
novel_mir_446	MDP0000278395	mRNA_loc:MDP0000278395:1:1329:+	csite:733	csite_count:37	score:4
novel_mir_477	MDP0000159395	mRNA_loc:MDP0000159395:1:1656:+	csite:50	csite_count:138	score:4
novel_mir_477	MDP0000159395	mRNA_loc:MDP0000159395:1:1656:+	csite:53	csite_count:138	score:4
novel_mir_477	MDP0000159395	mRNA_loc:MDP0000159395:1:1656:+	csite:51	csite_count:119	score:4
novel_mir_477	MDP0000159395	mRNA_loc:MDP0000159395:1:1656:+	csite:54	csite_count:119	score:4
novel_mir_477	MDP0000159395	mRNA_loc:MDP0000159395:1:1656:+	csite:56	csite_count:91	score:4
novel_mir_477	MDP0000159395	mRNA_loc:MDP0000159395:1:1656:+	csite:55	csite_count:78	score:4
novel_mir_477	MDP0000159395	mRNA_loc:MDP0000159395:1:1656:+	csite:52	csite_count:78	score:4
novel_mir_477	MDP0000221713	mRNA_loc:MDP0000221713:1:1653:+	csite:50	csite_count:138	score:4
novel_mir_477	MDP0000221713	mRNA_loc:MDP0000221713:1:1653:+	csite:51	csite_count:119	score:4
novel_mir_477	MDP0000221713	mRNA_loc:MDP0000221713:1:1653:+	csite:53	csite_count:91	score:4
novel_mir_477	MDP0000221713	mRNA_loc:MDP0000221713:1:1653:+	csite:52	csite_count:78	score:4
novel_mir_477	MDP0000259472	mRNA_loc:MDP0000259472:1:960:+	csite:128	csite_count:138	score:4
novel_mir_477	MDP0000259472	mRNA_loc:MDP0000259472:1:960:+	csite:134	csite_count:138	score:4
novel_mir_477	MDP0000259472	mRNA_loc:MDP0000259472:1:960:+	csite:131	csite_count:138	score:4
novel_mir_477	MDP0000259472	mRNA_loc:MDP0000259472:1:960:+	csite:129	csite_count:119	score:4
novel_mir_477	MDP0000259472	mRNA_loc:MDP0000259472:1:960:+	csite:135	csite_count:119	score:4
novel_mir_477	MDP0000259472	mRNA_loc:MDP0000259472:1:960:+	csite:132	csite_count:119	score:4
novel_mir_477	MDP0000259472	mRNA_loc:MDP0000259472:1:960:+	csite:133	csite_count:78	score:4
novel_mir_477	MDP0000259472	mRNA_loc:MDP0000259472:1:960:+	csite:130	csite_count:78	score:4
novel_mir_477	MDP0000716496	mRNA_loc:MDP0000716496:1:1671:+	csite:1643	csite_count:93	score:4
novel_mir_486	MDP0000125742	mRNA_loc:MDP0000125742:1:2475:+	csite:1507	csite_count:55	score:4
novel_mir_486	MDP0000147872	mRNA_loc:MDP0000147872:1:3342:+	csite:240	csite_count:395	score:1.5
novel_mir_486	MDP0000196131	mRNA_loc:MDP0000196131:1:3282:+	csite:375	csite_count:395	score:1.5
novel_mir_492	MDP0000287771	mRNA_loc:MDP0000287771:1:2844:+	csite:1493	csite_count:36	score:4
novel_mir_492	MDP0000287771	mRNA_loc:MDP0000287771:1:2844:+	csite:1494	csite_count:27	score:4
novel_mir_492	MDP0000291093	mRNA_loc:MDP0000291093:1:1884:+	csite:1541	csite_count:36	score:4
novel_mir_492	MDP0000291093	mRNA_loc:MDP0000291093:1:1884:+	csite:1542	csite_count:27	score:4
novel_mir_492	MDP0000309283	mRNA_loc:MDP0000309283:1:2325:+	csite:1412	csite_count:36	score:4
novel_mir_492	MDP0000309283	mRNA_loc:MDP0000309283:1:2325:+	csite:1413	csite_count:27	score:4
novel_mir_495	MDP0000320808	mRNA_loc:MDP0000320808:1:1647:+	csite:210	csite_count:58	score:4
novel_mir_506	MDP0000182713	mRNA_loc:MDP0000182713:1:1137:+	csite:651	csite_count:26	score:4
novel_mir_89	MDP0000137113	mRNA_loc:MDP0000137113:1:2838:+	csite:863	csite_count:58	score:3.5
novel_mir_89	MDP0000142444	mRNA_loc:MDP0000142444:1:2625:+	csite:866	csite_count:76	score:2.5
novel_mir_89	MDP0000196621	mRNA_loc:MDP0000196621:1:2484:+	csite:344	csite_count:31	score:2
novel_mir_89	MDP0000206335	mRNA_loc:MDP0000206335:1:2790:+	csite:893	csite_count:31	score:2
novel_mir_89	MDP0000241462	mRNA_loc:MDP0000241462:1:3087:+	csite:839	csite_count:31	score:2
novel_mir_89	MDP0000242361	mRNA_loc:MDP0000242361:1:2316:+	csite:854	csite_count:76	score:2.5
novel_mir_89	MDP0000243301	mRNA_loc:MDP0000243301:1:2424:+	csite:146	csite_count:31	score:2
novel_mir_89	MDP0000249156	mRNA_loc:MDP0000249156:1:2355:+	csite:983	csite_count:76	score:2.5
novel_mir_89	MDP0000662922	mRNA_loc:MDP0000662922:1:2841:+	csite:1253	csite_count:76	score:2.5
