# Supplementary material for: Genome-wide identification of vegetative phase transition-associated microRNAs and target predictions using degradome sequencing in Malus hupehensis
Source: BMC Genomics. 2014 Dec 17;15(1):1125. doi: 10.1186/1471-2164-15-1125 (PMC4523022; doi:10.1186/1471-2164-15-1125)
Supplement: Supplementary file 8 — Additional file 8: GO functional analysis of identified targets of known miRNAs identified in the Malus hupehensis . (XLSX 21 KB) [file 12864_2014_7075_MOESM8_ESM.xlsx]

## Sheet: Sheet1
Additional file 8. GO functional analysis of identified targets of known miRNAs identified in the Malus hupehensis.
	GO_acc	Term	queryitem	querytotal	bgitem	bgtotal	pvalue	FDR	entries
1	GO:0021700	developmental maturation	21	123	273	36285	6.5e-22	2.6e-20	21	MDP0000943529	MDP0000050082	MDP0000268652	MDP0000784909	MDP0000184538	MDP0000251484	MDP0000125975	MDP0000275704	MDP0000274120	MDP0000005879	MDP0000313059	MDP0000203334	MDP0000268306	MDP0000124555	MDP0000242861	MDP0000578193	MDP0000236500	MDP0000469943	MDP0000151144	MDP0000126553	MDP0000426630
2	GO:0048469	cell maturation	17	123	213	36285	3.7e-18	1e-16	17	MDP0000943529	MDP0000050082	MDP0000784909	MDP0000184538	MDP0000251484	MDP0000126553	MDP0000275704	MDP0000274120	MDP0000005879	MDP0000313059	MDP0000268306	MDP0000124555	MDP0000242861	MDP0000578193	MDP0000236500	MDP0000151144	MDP0000426630
3	GO:0030154	cell differentiation	34	123	1712	36285	4e-17	1.1e-15	34	MDP0000763497	MDP0000161046	MDP0000133817	MDP0000005879	MDP0000163645	MDP0000268306	MDP0000920127	MDP0000426630	MDP0000943529	MDP0000784909	MDP0000200319	MDP0000151144	MDP0000927314	MDP0000242861	MDP0000143276	MDP0000184538	MDP0000287069	MDP0000126553	MDP0000931057	MDP0000147309	MDP0000275704	MDP0000185594	MDP0000050082	MDP0000124555	MDP0000137561	MDP0000236500	MDP0000322647	MDP0000251484	MDP0000274120	MDP0000313059	MDP0000308890	MDP0000296716	MDP0000578193	MDP0000181606
4	GO:0048869	cellular developmental process	35	123	2303	36285	3.5e-14	6.2e-13	35	MDP0000763497	MDP0000161046	MDP0000133817	MDP0000005879	MDP0000163645	MDP0000268306	MDP0000920127	MDP0000426630	MDP0000943529	MDP0000784909	MDP0000200319	MDP0000151144	MDP0000927314	MDP0000242861	MDP0000143276	MDP0000184538	MDP0000287069	MDP0000126553	MDP0000931057	MDP0000147309	MDP0000275704	MDP0000185594	MDP0000050082	MDP0000124555	MDP0000137561	MDP0000236500	MDP0000322647	MDP0000249364	MDP0000251484	MDP0000274120	MDP0000313059	MDP0000308890	MDP0000296716	MDP0000578193	MDP0000181606
5	GO:0050793	regulation of developmental process	29	123	1309	36285	8.4e-16	1.8e-14	29	MDP0000763497	MDP0000161046	MDP0000187512	MDP0000005879	MDP0000308890	MDP0000153538	MDP0000920127	MDP0000426630	MDP0000943529	MDP0000784909	MDP0000550049	MDP0000927314	MDP0000242861	MDP0000319957	MDP0000126553	MDP0000287069	MDP0000031172	MDP0000275704	MDP0000185594	MDP0000050082	MDP0000236500	MDP0000575440	MDP0000151144	MDP0000137461	MDP0000274120	MDP0000155354	MDP0000313059	MDP0000232417	MDP0000251484
6	GO:0048638	regulation of developmental growth	11	123	93	36285	7.1e-14	1.2e-12	11	MDP0000943529	MDP0000187512	MDP0000308890	MDP0000005879	MDP0000185594	MDP0000050082	MDP0000242861	MDP0000236500	MDP0000251484	MDP0000313059	MDP0000426630
7	GO:0048589	developmental growth	18	123	729	36285	8e-11	1.1e-09	18	MDP0000943529	MDP0000050082	MDP0000784909	MDP0000251484	MDP0000151144	MDP0000126553	MDP0000185594	MDP0000187512	MDP0000274120	MDP0000005879	MDP0000131481	MDP0000313059	MDP0000308890	MDP0000242861	MDP0000275704	MDP0000236500	MDP0000322647	MDP0000426630
8	GO:0048588	developmental cell growth	7	123	202	36285	7.5e-06	7e-05	7	MDP0000784909	MDP0000322647	MDP0000275704	MDP0000308890	MDP0000185594	MDP0000274120	MDP0000151144
9	GO:0060560	developmental growth involved in morphogenesis	7	123	530	36285	0.0024	0.018	7	MDP0000784909	MDP0000322647	MDP0000275704	MDP0000308890	MDP0000185594	MDP0000274120	MDP0000151144
10	GO:0048856	anatomical structure development	63	123	5570	36285	2.6e-20	9.2e-19	63	MDP0000256621	MDP0000763497	MDP0000161046	MDP0000931057	MDP0000258197	MDP0000187512	MDP0000005879	MDP0000143276	MDP0000268306	MDP0000146933	MDP0000750392	MDP0000153538	MDP0000920127	MDP0000426630	MDP0000943529	MDP0000784909	MDP0000550049	MDP0000151144	MDP0000927314	MDP0000297978	MDP0000232116	MDP0000528658	MDP0000210138	MDP0000298182	MDP0000242861	MDP0000126553	MDP0000142582	MDP0000296077	MDP0000221322	MDP0000319957	MDP0000176265	MDP0000184538	MDP0000125975	MDP0000163645	MDP0000287069	MDP0000203334	MDP0000031172	MDP0000133817	MDP0000185594	MDP0000050082
11	GO:0009791	post-embryonic development	42	123	2490	36285	9.5e-19	2.9e-17	42	MDP0000161046	MDP0000133817	MDP0000005879	MDP0000143276	MDP0000268306	MDP0000153538	MDP0000426630	MDP0000943529	MDP0000550049	MDP0000297978	MDP0000210138	MDP0000298182	MDP0000242861	MDP0000126553	MDP0000142582	MDP0000296077	MDP0000528658	MDP0000319957	MDP0000176265	MDP0000125975	MDP0000163645	MDP0000203334	MDP0000031172	MDP0000137461	MDP0000050082	MDP0000137561	MDP0000236500	MDP0000575440	MDP0000322647	MDP0000268652	MDP0000251484	MDP0000200319	MDP0000146933	MDP0000155354	MDP0000131481	MDP0000313059	MDP0000258197	MDP0000232417	MDP0000469943	MDP0000181606
12	GO:0009932	cell tip growth	7	123	192	36285	5.5e-06	5.2e-05	7	MDP0000784909	MDP0000322647	MDP0000275704	MDP0000308890	MDP0000185594	MDP0000274120	MDP0000151144
13	GO:0040007	growth	19	123	2026	36285	5.7e-05	0.0005	19	MDP0000943529	MDP0000187512	MDP0000784909	MDP0000251484	MDP0000151144	MDP0000126553	MDP0000147309	MDP0000185594	MDP0000274120	MDP0000005879	MDP0000131481	MDP0000050082	MDP0000308890	MDP0000242861	MDP0000275704	MDP0000236500	MDP0000322647	MDP0000313059	MDP0000426630
14	GO:0009734	auxin mediated signaling pathway	19	123	245	36285	5.7e-20	1.9e-18	19	MDP0000221322	MDP0000256621	MDP0000319957	MDP0000268652	MDP0000550049	MDP0000203334	MDP0000137461	MDP0000273491	MDP0000232116	MDP0000528658	MDP0000131481	MDP0000125975	MDP0000298182	MDP0000268306	MDP0000232417	MDP0000750392	MDP0000153538	MDP0000469943	MDP0000498419
15	GO:0009755	hormone-mediated signaling pathway	21	123	1003	36285	3.6e-11	5.1e-10	21	MDP0000221322	MDP0000256621	MDP0000319957	MDP0000268652	MDP0000550049	MDP0000203334	MDP0000137461	MDP0000147309	MDP0000273491	MDP0000232116	MDP0000318013	MDP0000131481	MDP0000125975	MDP0000298182	MDP0000268306	MDP0000232417	MDP0000750392	MDP0000153538	MDP0000469943	MDP0000528658	MDP0000498419
16	GO:0009737	response to abscisic acid stimulus	5	123	1026	36285	0.27	1	5	MDP0000318013	MDP0000523104	MDP0000131481	MDP0000147309	MDP0000141330
17	GO:0009733	response to auxin stimulus	21	123	857	36285	2.1e-12	3.1e-11	21	MDP0000221322	MDP0000256621	MDP0000319957	MDP0000268652	MDP0000550049	MDP0000126553	MDP0000137461	MDP0000273491	MDP0000232116	MDP0000528658	MDP0000131481	MDP0000125975	MDP0000298182	MDP0000268306	MDP0000210851	MDP0000232417	MDP0000750392	MDP0000153538	MDP0000469943	MDP0000203334	MDP0000498419
18	GO:0007623	circadian rhythm	5	123	148	36285	0.00018	0.0014	5	MDP0000125975	MDP0000151144	MDP0000784909	MDP0000274120	MDP0000275704
19	GO:0048438	floral whorl development	28	123	486	36285	8.4e-26	5.3e-24	28	MDP0000005879	MDP0000125975	MDP0000153538	MDP0000232417	MDP0000943529	MDP0000550049	MDP0000297978	MDP0000210138	MDP0000142582	MDP0000319957	MDP0000176265	MDP0000163645	MDP0000203334	MDP0000031172	MDP0000137461	MDP0000050082	MDP0000137561	MDP0000322647	MDP0000268652	MDP0000251484	MDP0000200319	MDP0000155354	MDP0000131481	MDP0000313059	MDP0000296716	MDP0000469943	MDP0000181606	MDP0000263766
20	GO:0009908	flower development	33	123	958	36285	1.2e-23	6.3e-22	33	MDP0000161046	MDP0000005879	MDP0000125975	MDP0000153538	MDP0000426630	MDP0000943529	MDP0000550049	MDP0000297978	MDP0000210138	MDP0000242861	MDP0000142582	MDP0000319957	MDP0000176265	MDP0000163645	MDP0000203334	MDP0000031172	MDP0000137461	MDP0000050082	MDP0000137561	MDP0000236500	MDP0000575440	MDP0000322647	MDP0000200319	MDP0000268652	MDP0000251484	MDP0000232417	MDP0000155354	MDP0000131481	MDP0000313059	MDP0000296716	MDP0000469943	MDP0000181606	MDP0000263766
21	GO:0048437	floral organ development	28	123	513	36285	3.4e-25	2e-23	28	MDP0000005879	MDP0000125975	MDP0000153538	MDP0000232417	MDP0000943529	MDP0000550049	MDP0000297978	MDP0000210138	MDP0000142582	MDP0000319957	MDP0000176265	MDP0000163645	MDP0000203334	MDP0000031172	MDP0000137461	MDP0000050082	MDP0000137561	MDP0000322647	MDP0000268652	MDP0000251484	MDP0000200319	MDP0000155354	MDP0000131481	MDP0000313059	MDP0000296716	MDP0000469943	MDP0000181606	MDP0000263766
22	GO:0009555	pollen development	11	123	259	36285	2.3e-09	2.7e-08	11	MDP0000256621	MDP0000273491	MDP0000268652	MDP0000249364	MDP0000147309	MDP0000203334	MDP0000146933	MDP0000232116	MDP0000125975	MDP0000469943	MDP0000296077
23	GO:0048466	androecium development	12	123	203	36285	1.1e-11	1.6e-10	12	MDP0000263766	MDP0000176265	MDP0000125975	MDP0000210138	MDP0000031172	MDP0000203334	MDP0000155354	MDP0000268652	MDP0000297978	MDP0000469943	MDP0000322647	MDP0000142582
24	GO:0048443	stamen development	12	123	203	36285	1.1e-11	1.6e-10	12	MDP0000263766	MDP0000176265	MDP0000125975	MDP0000210138	MDP0000031172	MDP0000203334	MDP0000155354	MDP0000268652	MDP0000297978	MDP0000469943	MDP0000322647	MDP0000142582
25	GO:0010093	specification of floral organ identity	5	123	44	36285	6.9e-07	6.9e-06	5	MDP0000296716	MDP0000200319	MDP0000163645	MDP0000181606	MDP0000137561
26	GO:0048653	anther development	7	123	169	36285	2.4e-06	2.4e-05	7	MDP0000176265	MDP0000297978	MDP0000155354	MDP0000210138	MDP0000142582	MDP0000322647	MDP0000263766
27	GO:0048449	floral organ formation	5	123	135	36285	0.00012	0.00099	5	MDP0000296716	MDP0000200319	MDP0000163645	MDP0000181606	MDP0000137561
28	GO:0048444	floral organ morphogenesis	5	123	186	36285	0.00049	0.0038	5	MDP0000296716	MDP0000200319	MDP0000163645	MDP0000181606	MDP0000137561
29	GO:0009909	regulation of flower development	8	123	311	36285	1.4e-05	0.00012	8	MDP0000319957	MDP0000575440	MDP0000550049	MDP0000031172	MDP0000137461	MDP0000050082	MDP0000232417	MDP0000153538
30	GO:0048608	reproductive structure development	41	123	2432	36285	2.9e-18	8.2e-17	41	MDP0000161046	MDP0000133817	MDP0000005879	MDP0000143276	MDP0000146933	MDP0000153538	MDP0000426630	MDP0000943529	MDP0000550049	MDP0000297978	MDP0000210138	MDP0000298182	MDP0000242861	MDP0000126553	MDP0000142582	MDP0000296077	MDP0000528658	MDP0000319957	MDP0000176265	MDP0000125975	MDP0000163645	MDP0000203334	MDP0000031172	MDP0000137461	MDP0000050082	MDP0000137561	MDP0000236500	MDP0000575440	MDP0000322647	MDP0000268652	MDP0000251484	MDP0000200319	MDP0000155354	MDP0000131481	MDP0000313059	MDP0000258197	MDP0000232417	MDP0000469943	MDP0000181606	MDP0000263766
31	GO:0022414	reproductive process	44	123	3602	36285	1.4e-14	2.7e-13	44	MDP0000161046	MDP0000133817	MDP0000005879	MDP0000143276	MDP0000146933	MDP0000153538	MDP0000426630	MDP0000943529	MDP0000550049	MDP0000297978	MDP0000210138	MDP0000298182	MDP0000242861	MDP0000126553	MDP0000142582	MDP0000296077	MDP0000528658	MDP0000319957	MDP0000176265	MDP0000125975	MDP0000163645	MDP0000147309	MDP0000203334	MDP0000031172	MDP0000185594	MDP0000050082	MDP0000137561	MDP0000236500	MDP0000575440	MDP0000322647	MDP0000268652	MDP0000251484	MDP0000200319	MDP0000137461	MDP0000308890	MDP0000155354	MDP0000131481	MDP0000313059	MDP0000258197	MDP0000232417
32	GO:0003006	reproductive developmental process	43	123	2649	36285	1.3e-18	3.7e-17	43	MDP0000161046	MDP0000133817	MDP0000005879	MDP0000143276	MDP0000146933	MDP0000153538	MDP0000426630	MDP0000943529	MDP0000550049	MDP0000297978	MDP0000210138	MDP0000298182	MDP0000242861	MDP0000126553	MDP0000142582	MDP0000296077	MDP0000528658	MDP0000319957	MDP0000176265	MDP0000125975	MDP0000163645	MDP0000203334	MDP0000031172	MDP0000185594	MDP0000050082	MDP0000137561	MDP0000236500	MDP0000575440	MDP0000322647	MDP0000268652	MDP0000251484	MDP0000200319	MDP0000137461	MDP0000308890	MDP0000155354	MDP0000131481	MDP0000313059	MDP0000258197	MDP0000232417	MDP0000469943
33	GO:0019953	sexual reproduction	6	123	627	36285	0.021	0.14	6	MDP0000200319	MDP0000163645	MDP0000147309	MDP0000296716	MDP0000137561	MDP0000181606
34	GO:0010092	specification of organ identity	5	123	44	36285	6.9e-07	6.9e-06	5	MDP0000296716	MDP0000200319	MDP0000163645	MDP0000181606	MDP0000137561
35	GO:0048513	organ development	57	123	3110	36285	3.7e-28	3.1e-26	57	MDP0000256621	MDP0000763497	MDP0000161046	MDP0000931057	MDP0000187512	MDP0000005879	MDP0000143276	MDP0000268306	MDP0000750392	MDP0000153538	MDP0000920127	MDP0000426630	MDP0000943529	MDP0000784909	MDP0000550049	MDP0000151144	MDP0000927314	MDP0000297978	MDP0000232116	MDP0000528658	MDP0000210138	MDP0000298182	MDP0000242861	MDP0000126553	MDP0000142582	MDP0000221322	MDP0000319957	MDP0000176265	MDP0000184538	MDP0000125975	MDP0000163645	MDP0000287069	MDP0000203334	MDP0000031172	MDP0000133817	MDP0000137461	MDP0000050082	MDP0000124555	MDP0000137561	MDP0000275704
36	GO:0048366	leaf development	19	123	602	36285	3.6e-13	5.9e-12	19	MDP0000943529	MDP0000763497	MDP0000143276	MDP0000287069	MDP0000126553	MDP0000931057	MDP0000927314	MDP0000133817	MDP0000297978	MDP0000005879	MDP0000131481	MDP0000050082	MDP0000268306	MDP0000242861	MDP0000236500	MDP0000251484	MDP0000920127	MDP0000313059	MDP0000426630
37	GO:0009887	organ morphogenesis	28	123	1014	36285	1.2e-17	3.4e-16	28	MDP0000763497	MDP0000161046	MDP0000133817	MDP0000005879	MDP0000163645	MDP0000268306	MDP0000153538	MDP0000920127	MDP0000426630	MDP0000943529	MDP0000200319	MDP0000927314	MDP0000232417	MDP0000242861	MDP0000319957	MDP0000143276	MDP0000126553	MDP0000931057	MDP0000287069	MDP0000137461	MDP0000050082	MDP0000137561	MDP0000236500	MDP0000251484	MDP0000550049	MDP0000313059	MDP0000296716	MDP0000181606
38	GO:0022621	shoot system development	23	123	859	36285	2.7e-14	4.8e-13	23	MDP0000763497	MDP0000133817	MDP0000005879	MDP0000125975	MDP0000268306	MDP0000920127	MDP0000426630	MDP0000943529	MDP0000927314	MDP0000297978	MDP0000298182	MDP0000242861	MDP0000258197	MDP0000528658	MDP0000143276	MDP0000126553	MDP0000931057	MDP0000287069	MDP0000050082	MDP0000236500	MDP0000131481	MDP0000313059	MDP0000251484
39	GO:0048367	shoot development	23	123	856	36285	2.5e-14	4.6e-13	23	MDP0000763497	MDP0000133817	MDP0000005879	MDP0000125975	MDP0000268306	MDP0000920127	MDP0000426630	MDP0000943529	MDP0000927314	MDP0000297978	MDP0000298182	MDP0000242861	MDP0000258197	MDP0000528658	MDP0000143276	MDP0000126553	MDP0000931057	MDP0000287069	MDP0000050082	MDP0000236500	MDP0000131481	MDP0000313059	MDP0000251484
40	GO:0009965	leaf morphogenesis	17	123	374	36285	2.5e-14	4.6e-13	17	MDP0000943529	MDP0000763497	MDP0000143276	MDP0000287069	MDP0000126553	MDP0000931057	MDP0000927314	MDP0000133817	MDP0000005879	MDP0000050082	MDP0000268306	MDP0000242861	MDP0000236500	MDP0000251484	MDP0000920127	MDP0000313059	MDP0000426630
41	GO:0048645	organ formation	5	123	230	36285	0.0013	0.0096	5	MDP0000296716	MDP0000200319	MDP0000163645	MDP0000181606	MDP0000137561
42	GO:0010051	xylem and phloem pattern formation	14	123	161	36285	1.3e-15	2.7e-14	14	MDP0000943529	MDP0000319957	MDP0000161046	MDP0000550049	MDP0000242861	MDP0000005879	MDP0000137461	MDP0000050082	MDP0000232417	MDP0000236500	MDP0000153538	MDP0000251484	MDP0000313059	MDP0000426630
43	GO:0048513	organ development	57	123	3110	36285	3.7e-28	3.1e-26	57	MDP0000256621	MDP0000763497	MDP0000161046	MDP0000931057	MDP0000187512	MDP0000005879	MDP0000143276	MDP0000268306	MDP0000750392	MDP0000153538	MDP0000920127	MDP0000426630	MDP0000943529	MDP0000784909	MDP0000550049	MDP0000151144	MDP0000927314	MDP0000297978	MDP0000232116	MDP0000528658	MDP0000210138	MDP0000298182	MDP0000242861	MDP0000126553	MDP0000142582	MDP0000221322	MDP0000319957	MDP0000176265	MDP0000184538	MDP0000125975	MDP0000163645	MDP0000287069	MDP0000203334	MDP0000031172	MDP0000133817	MDP0000137461	MDP0000050082	MDP0000124555	MDP0000137561	MDP0000275704
44	GO:0048364	root development	30	123	733	36285	1.6e-23	7.6e-22	30	MDP0000256621	MDP0000275704	MDP0000005879	MDP0000268306	MDP0000750392	MDP0000426630	MDP0000943529	MDP0000784909	MDP0000232116	MDP0000528658	MDP0000298182	MDP0000242861	MDP0000221322	MDP0000273491	MDP0000125975	MDP0000184538	MDP0000126553	MDP0000931057	MDP0000203334	MDP0000050082	MDP0000124555	MDP0000236500	MDP0000151144	MDP0000268652	MDP0000274120	MDP0000131481	MDP0000313059	MDP0000578193	MDP0000469943	MDP0000251484
45	GO:0022622	root system development	30	123	733	36285	1.6e-23	7.6e-22	30	MDP0000256621	MDP0000275704	MDP0000005879	MDP0000268306	MDP0000750392	MDP0000426630	MDP0000943529	MDP0000784909	MDP0000232116	MDP0000528658	MDP0000298182	MDP0000242861	MDP0000221322	MDP0000273491	MDP0000125975	MDP0000184538	MDP0000126553	MDP0000931057	MDP0000203334	MDP0000050082	MDP0000124555	MDP0000236500	MDP0000151144	MDP0000268652	MDP0000274120	MDP0000131481	MDP0000313059	MDP0000578193	MDP0000469943	MDP0000251484
46	GO:0010154	fruit development	18	123	1324	36285	6.3e-07	6.5e-06	18	MDP0000943529	MDP0000528658	MDP0000143276	MDP0000200319	MDP0000242861	MDP0000126553	MDP0000163645	MDP0000133817	MDP0000146933	MDP0000131481	MDP0000050082	MDP0000298182	MDP0000137561	MDP0000296716	MDP0000236500	MDP0000426630	MDP0000181606	MDP0000296077
47	GO:0010016	shoot morphogenesis	20	123	513	36285	1.8e-15	3.6e-14	20	MDP0000943529	MDP0000528658	MDP0000763497	MDP0000143276	MDP0000251484	MDP0000287069	MDP0000125975	MDP0000931057	MDP0000927314	MDP0000133817	MDP0000005879	MDP0000050082	MDP0000298182	MDP0000268306	MDP0000242861	MDP0000236500	MDP0000126553	MDP0000920127	MDP0000313059	MDP0000426630
48	GO:0048827	phyllome development	19	123	646	36285	1.2e-12	1.8e-11	19	MDP0000943529	MDP0000763497	MDP0000143276	MDP0000287069	MDP0000126553	MDP0000931057	MDP0000927314	MDP0000133817	MDP0000297978	MDP0000005879	MDP0000131481	MDP0000050082	MDP0000268306	MDP0000242861	MDP0000236500	MDP0000251484	MDP0000920127	MDP0000313059	MDP0000426630
49	GO:0048440	carpel development	15	123	179	36285	1.9e-16	4.7e-15	15	MDP0000943529	MDP0000200319	MDP0000050082	MDP0000550049	MDP0000251484	MDP0000163645	MDP0000319957	MDP0000005879	MDP0000137461	MDP0000313059	MDP0000232417	MDP0000137561	MDP0000153538	MDP0000181606	MDP0000296716
50	GO:0009888	tissue development	35	123	1213	36285	1.2e-22	5.3e-21	35	MDP0000187512	MDP0000161046	MDP0000133817	MDP0000005879	MDP0000163645	MDP0000268306	MDP0000153538	MDP0000426630	MDP0000943529	MDP0000784909	MDP0000200319	MDP0000232417	MDP0000298182	MDP0000242861	MDP0000528658	MDP0000319957	MDP0000143276	MDP0000184538	MDP0000126553	MDP0000931057	MDP0000275704	MDP0000137461	MDP0000050082	MDP0000124555	MDP0000137561	MDP0000236500	MDP0000151144	MDP0000251484 MDP0000550049 MDP0000274120 MDP0000155354 MDP0000313059 MDP0000296716 MDP0000578193 MDP0000181606
51	GO:0048507	meristem development	28	123	367	36285	5.7e-29	6.3e-27	28	MDP0000187512	MDP0000161046	MDP0000275704	MDP0000005879	MDP0000153538	MDP0000426630	MDP0000943529	MDP0000784909	MDP0000200319	MDP0000232417	MDP0000298182	MDP0000242861	MDP0000528658	MDP0000319957	MDP0000126553	MDP0000163645	MDP0000137461	MDP0000050082	MDP0000137561	MDP0000236500	MDP0000151144	MDP0000251484	MDP0000550049	MDP0000274120	MDP0000155354	MDP0000313059	MDP0000296716	MDP0000181606
52	GO:0010073	meristem maintenance	21	123	125	36285	1.8e-28	1.7e-26	21	MDP0000943529	MDP0000187512	MDP0000275704	MDP0000161046	MDP0000784909	MDP0000200319	MDP0000251484	MDP0000242861	MDP0000181606	MDP0000163645	MDP0000319957	MDP0000274120	MDP0000005879	MDP0000050082	MDP0000137561	MDP0000296716	MDP0000236500	MDP0000426630	MDP0000151144	MDP0000313059	MDP0000232417
53	GO:0010072	primary shoot apical meristem specification	8	123	41	36285	5.4e-12	8e-11	8	MDP0000943529	MDP0000528658	MDP0000126553	MDP0000050082	MDP0000298182	MDP0000242861	MDP0000236500	MDP0000426630
54	GO:0010075	regulation of meristem growth	9	123	79	36285	1.9e-11	2.8e-10	9	MDP0000943529	MDP0000187512	MDP0000005879	MDP0000050082	MDP0000242861	MDP0000236500	MDP0000251484	MDP0000313059	MDP0000426630
55	GO:0048509	regulation of meristem development	10	123	180	36285	1.1e-09	1.3e-08	10	MDP0000943529	MDP0000187512	MDP0000005879	MDP0000155354	MDP0000050082	MDP0000242861	MDP0000236500	MDP0000251484	MDP0000313059	MDP0000426630
56	GO:0048508	embryonic meristem development	8	123	56	36285	5.1e-11	7.1e-10	8	MDP0000943529	MDP0000528658	MDP0000126553	MDP0000050082	MDP0000298182	MDP0000242861	MDP0000236500	MDP0000426630
57	GO:0009933	meristem structural organization	14	123	146	36285	3.6e-16	8.4e-15	14	MDP0000943529	MDP0000528658	MDP0000319957	MDP0000161046	MDP0000126553	MDP0000242861	MDP0000005879	MDP0000050082	MDP0000298182	MDP0000232417	MDP0000236500	MDP0000251484	MDP0000313059	MDP0000426630
58	GO:0035266	meristem growth	9	123	81	36285	2.4e-11	3.4e-10	9	MDP0000943529	MDP0000187512	MDP0000005879	MDP0000050082	MDP0000242861	MDP0000236500	MDP0000251484	MDP0000313059	MDP0000426630
[truncated: 23 more columns]
