# Supplementary material for: Genome-wide identification of vegetative phase transition-associated microRNAs and target predictions using degradome sequencing in Malus hupehensis
Source: BMC Genomics. 2014 Dec 17;15(1):1125. doi: 10.1186/1471-2164-15-1125 (PMC4523022; doi:10.1186/1471-2164-15-1125)
Supplement: Supplementary file 9 — Additional file 9: GO functional analysis of identified targets of novel miRNAs identified in the Malus hupehensis . (XLSX 16 KB) [file 12864_2014_7075_MOESM9_ESM.xlsx]

## Sheet: Sheet1
Additional file 9. GO functional analysis of identified targets of novel miRNAs identified in the Malus hupehensis.
	GO_acc	Term	queryitem	querytotal	bgitem	bgtotal	pvalue	FDR	entries
1	GO:0005976	polysaccharide metabolic process	8	157	712	28397	0.046	0.42	MDP0000210431	MDP0000682675	MDP0000469141	MDP0000523939	MDP0000278275	MDP0000124669	MDP0000779346	MDP0000738777
2	GO:0000271	polysaccharide biosynthetic process	7	157	590	28397	0.047	0.42	MDP0000210431	MDP0000682675	MDP0000523939	MDP0000278275	MDP0000124669	MDP0000779346	MDP0000738777
3	GO:0042446	hormone biosynthetic process	8	157	277	28397	0.00019	0.0048	MDP0000682675	MDP0000245544	MDP0000208234	MDP0000138851	MDP0000278275	MDP0000124669	MDP0000267098	MDP0000267752
4	GO:0016051	carbohydrate biosynthetic process	9	157	1070	28397	0.14	1	MDP0000679173	MDP0000210431	MDP0000682675	MDP0000233260	MDP0000523939	MDP0000278275	MDP0000124669	MDP0000779346	MDP0000738777
5	GO:0005975	carbohydrate metabolic process	14	157	2249	28397	0.36	1	MDP0000679173	MDP0000162509	MDP0000682675	MDP0000210431	MDP0000233260	MDP0000469141	MDP0000171689	MDP0000523939	MDP0000278275	MDP0000124669	MDP0000156045	MDP0000779346	MDP0000532750	MDP0000738777
6	GO:0009737	response to abscisic acid stimulus	17	157	621	28397	9.4e-08	1.1e-05	MDP0000132598	MDP0000132452	MDP0000146449	MDP0000127732	MDP0000141330	MDP0000523104	MDP0000678891	MDP0000287771	MDP0000241983	MDP0000247249	MDP0000282616	MDP0000125742	MDP0000124669	MDP0000202153	MDP0000281554	MDP0000738777	MDP0000309283
7	GO:0010817	regulation of hormone levels	9	157	456	28397	0.0011	0.022	MDP0000682675	MDP0000245544	MDP0000208234	MDP0000138851	MDP0000523939	MDP0000278275	MDP0000124669	MDP0000267098	MDP0000267752
8	GO:0009755	hormone-mediated signaling pathway	12	157	600	28397	0.00015	0.004	MDP0000120147	MDP0000146449	MDP0000923690	MDP0000401140	MDP0000291093	MDP0000633218	MDP0000138851	MDP0000127732	MDP0000125742	MDP0000930655	MDP0000738777	MDP0000281554
9	GO:0048438	floral whorl development	13	157	510	28397	6.9e-06	0.00029	MDP0000263766	MDP0000176265	MDP0000523939	MDP0000441918	MDP0000682675	MDP0000297978	MDP0000155354	MDP0000210138	MDP0000142582	MDP0000278275	MDP0000322647	MDP0000267098	MDP0000242409
10	GO:0009908	flower development	14	157	948	28397	0.0009	0.018	MDP0000263766	MDP0000176265	MDP0000523939	MDP0000441918	MDP0000682675	MDP0000291093	MDP0000297978	MDP0000155354	MDP0000210138	MDP0000142582	MDP0000278275	MDP0000322647	MDP0000267098	MDP0000242409
11	GO:0048437	floral organ development	13	157	605	28397	4e-05	0.0014	MDP0000263766	MDP0000176265	MDP0000441918	MDP0000682675	MDP0000291093	MDP0000297978	MDP0000155354	MDP0000210138	MDP0000242409	MDP0000278275	MDP0000322647	MDP0000142582	MDP0000523939
12	GO:0048466	androecium development	11	157	178	28397	8.6e-09	1.8e-06	MDP0000263766	MDP0000176265	MDP0000682675	MDP0000297978	MDP0000155354	MDP0000210138	MDP0000242409	MDP0000278275	MDP0000322647	MDP0000142582	MDP0000523939
13	GO:0048443	stamen development	11	157	178	28397	8.6e-09	1.8e-06	MDP0000263766	MDP0000176265	MDP0000682675	MDP0000297978	MDP0000155354	MDP0000210138	MDP0000242409	MDP0000278275	MDP0000322647	MDP0000142582	MDP0000523939
14	GO:0048653	anther development	10	157	88	28397	1.7e-10	1.5e-07	MDP0000263766	MDP0000176265	MDP0000682675	MDP0000297978	MDP0000155354	MDP0000210138	MDP0000523939	MDP0000278275	MDP0000322647	MDP0000142582
15	GO:0048608	reproductive structure development	20	157	1722	28397	0.0014	0.027	MDP0000263766	MDP0000176265	MDP0000679173	MDP0000242409	MDP0000146933	MDP0000441918	MDP0000682675	MDP0000291093	MDP0000210138	MDP0000297978	MDP0000155354	MDP0000523939	MDP0000247249	MDP0000142582	MDP0000278275	MDP0000929213	MDP0000322647	MDP0000258197	MDP0000267098	MDP0000296077
16	GO:0022414	reproductive process	22	157	2224	28397	0.0058	0.08	MDP0000679173	MDP0000297978	MDP0000929213	MDP0000146933	MDP0000210138	MDP0000278275	MDP0000142582	MDP0000296077	MDP0000144477	MDP0000176265	MDP0000441918	MDP0000682675	MDP0000242409	MDP0000322647	MDP0000267098	MDP0000412849	MDP0000291093	MDP0000155354	MDP0000247249	MDP0000258197	MDP0000263766 MDP0000523939
17	GO:0003006	reproductive developmental process	21	157	2050	28397	0.0048	0.069	MDP0000144477	MDP0000176265	MDP0000679173	MDP0000242409	MDP0000146933	MDP0000441918	MDP0000682675	MDP0000291093	MDP0000210138	MDP0000297978	MDP0000155354	MDP0000523939	MDP0000247249	MDP0000142582	MDP0000278275	MDP0000263766	MDP0000929213	MDP0000322647	MDP0000258197	MDP0000267098	MDP0000296077
18	GO:0048513	organ development	26	157	2083	28397	8.6e-05	0.0025	MDP0000679173	MDP0000145144	MDP0000241549	MDP0000297978	MDP0000210138	MDP0000278275	MDP0000142582	MDP0000221713	MDP0000824044	MDP0000176265	MDP0000242409	MDP0000162509	MDP0000441918	MDP0000682675	MDP0000136541	MDP0000523939	MDP0000322647	MDP0000267098	MDP0000155098	MDP0000291093	MDP0000146675 MDP0000155354 MDP0000258197 MDP0000156045 MDP0000263766 MDP0000509438
19	GO:0009887	organ morphogenesis	5	157	629	28397	0.27	1	MDP0000824044	MDP0000146675	MDP0000509438	MDP0000136541	MDP0000145144
20	GO:0048364	root development	7	157	594	28397	0.049	0.43	MDP0000155098	MDP0000679173	MDP0000682675	MDP0000241549	MDP0000523939	MDP0000278275	MDP0000267098
21	GO:0022622	root system development	7	157	595	28397	0.049	0.43	MDP0000155098	MDP0000679173	MDP0000682675	MDP0000241549	MDP0000523939	MDP0000278275	MDP0000267098
22	GO:0010154	fruit development	7	157	721	28397	0.11	0.82	MDP0000679173	MDP0000929213	MDP0000291093	MDP0000146933	MDP0000247249	MDP0000267098	MDP0000296077
23	GO:0009888	tissue development	11	157	1015	28397	0.027	0.27	MDP0000155098	MDP0000679173	MDP0000162509	MDP0000682675	MDP0000291093	MDP0000155354	MDP0000241549	MDP0000523939	MDP0000278275	MDP0000156045	MDP0000267098
24	GO:0048507	meristem development	9	157	498	28397	0.002	0.036	MDP0000162509	MDP0000682675	MDP0000291093	MDP0000155354	MDP0000241549	MDP0000523939	MDP0000278275	MDP0000156045	MDP0000267098
25	GO:0010073	meristem maintenance	6	157	286	28397	0.0057	0.078	MDP0000162509	MDP0000682675	MDP0000523939	MDP0000278275	MDP0000156045	MDP0000267098
26	GO:0010075	regulation of meristem growth	5	157	171	28397	0.0029	0.045	MDP0000156045	MDP0000682675	MDP0000162509	MDP0000523939	MDP0000278275
27	GO:0048509	regulation of meristem development	6	157	223	28397	0.0017	0.031	MDP0000162509	MDP0000682675	MDP0000155354	MDP0000523939	MDP0000278275	MDP0000156045
28	GO:0035266	meristem growth	6	157	179	28397	0.00057	0.013	MDP0000162509	MDP0000682675	MDP0000241549	MDP0000523939	MDP0000278275	MDP0000156045
29	GO:0021700	developmental maturation	7	157	320	28397	0.0023	0.037	MDP0000155098	MDP0000679173	MDP0000682675	MDP0000291093	MDP0000241549	MDP0000523939	MDP0000278275
30	GO:0048469	cell maturation	6	157	309	28397	0.0081	0.1	MDP0000155098	MDP0000679173	MDP0000682675	MDP0000241549	MDP0000523939	MDP0000278275
31	GO:0030154	cell differentiation	19	157	1127	28397	1.9e-05	0.00071	MDP0000737209	MDP0000144477	MDP0000824044	MDP0000503672	MDP0000679173	MDP0000241549	MDP0000145144	MDP0000682675	MDP0000291093	MDP0000155098	MDP0000633218	MDP0000509438	MDP0000278275	MDP0000155593	MDP0000238240	MDP0000322647	MDP0000401140	MDP0000267098	MDP0000523939
32	GO:0048869	cellular developmental process	21	157	1453	28397	6.1e-05	0.0019	MDP0000737209	MDP0000144477	MDP0000824044	MDP0000503672	MDP0000145144	MDP0000679173	MDP0000633218	MDP0000249364	MDP0000682675	MDP0000291093	MDP0000155098	MDP0000155593	MDP0000241549	MDP0000509438	MDP0000278275	MDP0000124669	MDP0000238240	MDP0000322647	MDP0000401140	MDP0000267098	MDP0000523939
33	GO:0050793	regulation of developmental process	12	157	844	28397	0.0028	0.044	MDP0000132598	MDP0000208234	MDP0000682675	MDP0000162509	MDP0000291093	MDP0000633218	MDP0000155354	MDP0000523939	MDP0000278275	MDP0000156045	MDP0000401140	MDP0000267098
34	GO:0048638	regulation of developmental growth	5	157	269	28397	0.018	0.2	MDP0000156045	MDP0000682675	MDP0000162509	MDP0000523939	MDP0000278275
35	GO:0048589	developmental growth	11	157	791	28397	0.0049	0.069	MDP0000144477	MDP0000155098	MDP0000679173	MDP0000162509	MDP0000682675	MDP0000241549	MDP0000523939	MDP0000278275	MDP0000124669	MDP0000156045	MDP0000322647
36	GO:0048588	developmental cell growth	8	157	440	28397	0.0035	0.051	MDP0000144477	MDP0000155098	MDP0000679173	MDP0000682675	MDP0000241549	MDP0000523939	MDP0000278275	MDP0000322647
37	GO:0060560	developmental growth involved in morphogenesis	7	157	502	28397	0.023	0.24	MDP0000144477	MDP0000155098	MDP0000682675	MDP0000523939	MDP0000278275	MDP0000124669	MDP0000322647
38	GO:0008219	cell death	9	157	500	28397	0.0021	0.036	MDP0000221713	MDP0000242361	MDP0000577836	MDP0000662922	MDP0000249156	MDP0000137113	MDP0000142444	MDP0000125742	MDP0000177665
39	GO:0016265	death	9	157	500	28397	0.0021	0.036	MDP0000221713	MDP0000242361	MDP0000577836	MDP0000662922	MDP0000249156	MDP0000137113	MDP0000142444	MDP0000125742	MDP0000177665
40	GO:0012501	programmed cell death	9	157	451	28397	0.001	0.021	MDP0000221713	MDP0000242361	MDP0000577836	MDP0000662922	MDP0000249156	MDP0000137113	MDP0000142444	MDP0000125742	MDP0000177665
41	GO:0048856	anatomical structure development	36	157	3396	28397	9.2e-05	0.0027	MDP0000679173	MDP0000155593	MDP0000146933	MDP0000145144	MDP0000241549	MDP0000929213	MDP0000297978	MDP0000208234	MDP0000210138	MDP0000278275	MDP0000238240	MDP0000142582	MDP0000296077	MDP0000221713	MDP0000144477	MDP0000824044	MDP0000176265	MDP0000162509	MDP0000441918	MDP0000682675	MDP0000136541 MDP0000242409 MDP0000124669 MDP0000322647 MDP0000267098 MDP0000155098 MDP0000523939 MDP0000249364 MDP0000291093 MDP0000146675 MDP0000155354 MDP0000247249 MDP0000258197 MDP0000156045 MDP0000263766 MDP0000509438
42	GO:0009791	post-embryonic development	24	157	2188	28397	0.001	0.021	MDP0000132598	MDP0000679173	MDP0000297978	MDP0000929213	MDP0000146933	MDP0000210138	MDP0000267098	MDP0000278275	MDP0000142582	MDP0000296077	MDP0000176265	MDP0000441918	MDP0000682675	MDP0000231845	MDP0000242409	MDP0000322647	MDP0000242464	MDP0000155098	MDP0000291093	MDP0000155354	MDP0000247249 MDP0000258197 MDP0000263766 MDP0000523939
43	GO:0009932	cell tip growth	5	157	344	28397	0.044	0.41	MDP0000144477	MDP0000682675	MDP0000322647	MDP0000523939	MDP0000278275
44	GO:0040007	growth	13	157	949	28397	0.0026	0.041	MDP0000144477	MDP0000155098	MDP0000147872	MDP0000162509	MDP0000682675	MDP0000196131	MDP0000241549	MDP0000523939	MDP0000278275	MDP0000124669	MDP0000156045	MDP0000322647	MDP0000679173
