# Supplementary material for: Genome-wide identification of vegetative phase transition-associated microRNAs and target predictions using degradome sequencing in Malus hupehensis
Source: BMC Genomics. 2014 Dec 17;15(1):1125. doi: 10.1186/1471-2164-15-1125 (PMC4523022; doi:10.1186/1471-2164-15-1125)
Supplement: Supplementary file 10 — Additional file 10: KEGG functional analysis of identified targets of known miRNAs identified in the Malus hupehensis . (XLSX 12 KB) [file 12864_2014_7075_MOESM10_ESM.xlsx]

## Sheet: Sheet1
Additional file 10. KEGG functional analysis of identified targets of known miRNAs identified in the Malus hupehensis
	Pathway	Target genes with pathway annotation (67)	All genes of the species with pathway annotation (35611)	Pvalue	Qvalue	Pathway ID	targets
1	Ascorbate and aldarate metabolism	6 (8.96%)	245 (0.69%)	7.00787e-06	0.000182205	ko00053	MDP0000237964, MDP0000149146, MDP0000280305, MDP0000126274, MDP0000175212, MDP0000240772
2	Plant hormone signal transduction	10 (14.93%)	2107 (5.92%)	0.00581642	0.0519018	ko04075	MDP0000131481, MDP0000750392, MDP0000221322, MDP0000232116, MDP0000256621, MDP0000498419, MDP0000268652, MDP0000203334, MDP0000125975, MDP0000469943
3	p53 signaling pathway	3 (4.48%)	195 (0.55%)	0.00598866	0.0519018	ko04115	MDP0000309729, MDP0000162030, MDP0000239478
4	Nucleotide excision repair	3 (4.48%)	328 (0.92%)	0.02405	0.156325	ko03420	MDP0000309729, MDP0000162030, MDP0000239478
5	Sphingolipid metabolism	2 (2.99%)	212 (0.6%)	0.0606126	0.315186	ko00600	MDP0000267909, MDP0000250936
6	Galactose metabolism	2 (2.99%)	266 (0.75%)	0.0896278	0.388387	ko00052	MDP0000267909, MDP0000250936
7	Ubiquitin mediated proteolysis	3 (4.48%)	612 (1.72%)	0.108432	0.402101	ko04120	MDP0000309729, MDP0000162030, MDP0000239478
8	Glycerolipid metabolism	2 (2.99%)	323 (0.91%)	0.123723	0.402101	ko00561	MDP0000267909, MDP0000250936
9	Other glycan degradation	2 (2.99%)	363 (1.02%)	0.149232	0.431115	ko00511	MDP0000267909, MDP0000250936
10	Cyanoamino acid metabolism	2 (2.99%)	436 (1.22%)	0.198053	0.514939	ko00460	MDP0000267909, MDP0000250936
11	Ubiquinone and other terpenoid-quinone biosynthesis	1 (1.49%)	172 (0.48%)	0.277251	0.655321	ko00130	MDP0000249364
12	Lysosome	2 (2.99%)	641 (1.8%)	0.340276	0.737265	ko04142	MDP0000267909, MDP0000250936
13	RNA transport	2 (2.99%)	816 (2.29%)	0.456116	0.912233	ko03013	MDP0000399057, MDP0000277391
14	Phenylalanine metabolism	1 (1.49%)	381 (1.07%)	0.513911	0.954406	ko00360	MDP0000249364
15	Starch and sucrose metabolism	2 (2.99%)	1049 (2.95%)	0.59105	0.999303	ko00500	MDP0000267909, MDP0000250936
16	Fanconi anemia pathway	1 (1.49%)	715 (2.01%)	0.743389	0.999303	ko03460	MDP0000312559
17	Cytosolic DNA-sensing pathway	1 (1.49%)	733 (2.06%)	0.752116	0.999303	ko04623	MDP0000249678
18	RNA polymerase	1 (1.49%)	858 (2.41%)	0.80516	0.999303	ko03020	MDP0000249678
19	Pyrimidine metabolism	3 (4.48%)	2374 (6.67%)	0.832519	0.999303	ko00240	MDP0000249678, MDP0000267909, MDP0000250936
20	Purine metabolism	2 (2.99%)	1777 (4.99%)	0.853846	0.999303	ko00230	MDP0000258197, MDP0000249678
21	Phenylpropanoid biosynthesis	1 (1.49%)	1057 (2.97%)	0.867437	0.999303	ko00940	MDP0000249364
22	Toxoplasmosis	1 (1.49%)	1247 (3.5%)	0.908414	0.999303	ko05145	MDP0000312559
23	Epstein-Barr virus infection	1 (1.49%)	1360 (3.82%)	0.926566	0.999303	ko05169	MDP0000249678
24	Metabolic pathways	10 (14.93%)	10385 (29.16%)	0.997948	0.999303	ko01100	MDP0000249364, MDP0000249678, MDP0000237964, MDP0000267909, MDP0000149146, MDP0000280305, MDP0000126274, MDP0000175212, MDP0000250936, MDP0000240772
25	Biosynthesis of secondary metabolites	3 (4.48%)	5714 (16.05%)	0.999236	0.999303	ko01110	MDP0000249364, MDP0000267909, MDP0000250936
26	Plant-pathogen interaction	1 (1.49%)	3658 (10.27%)	0.999303	0.999303	ko04626	MDP0000312559
