# Supplementary material for: Genome-wide identification of vegetative phase transition-associated microRNAs and target predictions using degradome sequencing in Malus hupehensis
Source: BMC Genomics. 2014 Dec 17;15(1):1125. doi: 10.1186/1471-2164-15-1125 (PMC4523022; doi:10.1186/1471-2164-15-1125)
Supplement: Supplementary file 11 — Additional file 11: KEGG functional analysis of identified targets of novel miRNAs identified in the Malus hupehensis . (XLSX 19 KB) [file 12864_2014_7075_MOESM11_ESM.xlsx]

## Sheet: Sheet1
Additional file 11. KEGG functional analysis of identified targets of novel miRNAs identified in the Malus hupehensis .
	Pathway	Target genes with pathway annotation (176)	All genes of the species with pathway annotation (35611)	Pvalue	Qvalue	Pathway ID	targets
1	RNA polymerase	20 (11.36%)	858 (2.41%)	1.11602e-08	9.67842e-07	ko03020	MDP0000164312, MDP0000218445, MDP0000247576, MDP0000131170, MDP0000203072, MDP0000182716, MDP0000146388, MDP0000219530, MDP0000267866, MDP0000311542, MDP0000708478, MDP0000209861, MDP0000901826, MDP0000284699, MDP0000803652, MDP0000309115, MDP0000611963, MDP0000270559, MDP0000285823, MDP0000272830
2	Plant-pathogen interaction	44 (25%)	3658 (10.27%)	1.7923e-08	9.67842e-07	ko04626	MDP0000288160, MDP0000623330, MDP0000164312, MDP0000218445, MDP0000247576, MDP0000131170, MDP0000203072, MDP0000182716, MDP0000146388, MDP0000219530, MDP0000267866, MDP0000311542, MDP0000708478, MDP0000209861, MDP0000901826, MDP0000284699, MDP0000301862, MDP0000174615, MDP0000174616, MDP0000277399, MDP0000197799, MDP0000228693, MDP0000200422, MDP0000261979, MDP0000133778, MDP0000547434, MDP000013…
3	Cytosolic DNA-sensing pathway	18 (10.23%)	733 (2.06%)	2.8907e-08	1.04065e-06	ko04623	MDP0000164312, MDP0000218445, MDP0000247576, MDP0000131170, MDP0000203072, MDP0000182716, MDP0000146388, MDP0000219530, MDP0000267866, MDP0000311542, MDP0000708478, MDP0000209861, MDP0000901826, MDP0000284699, MDP0000611963, MDP0000270559, MDP0000285823, MDP0000272830
4	Huntington's disease	20 (11.36%)	1133 (3.18%)	9.53216e-07	2.57368e-05	ko05016	MDP0000164312, MDP0000218445, MDP0000247576, MDP0000131170, MDP0000203072, MDP0000182716, MDP0000146388, MDP0000219530, MDP0000267866, MDP0000311542, MDP0000708478, MDP0000209861, MDP0000901826, MDP0000284699, MDP0000803652, MDP0000309115, MDP0000611963, MDP0000270559, MDP0000285823, MDP0000272830
5	Gap junction	8 (4.55%)	163 (0.46%)	1.6428e-06	3.54844e-05	ko04540	MDP0000495681, MDP0000928586, MDP0000474771, MDP0000607252, MDP0000940835, MDP0000822552, MDP0000895282, MDP0000164790
6	Purine metabolism	24 (13.64%)	1777 (4.99%)	7.86355e-06	0.000141544	ko00230	MDP0000258197, MDP0000164312, MDP0000218445, MDP0000247576, MDP0000131170, MDP0000203072, MDP0000182716, MDP0000146388, MDP0000219530, MDP0000267866, MDP0000311542, MDP0000708478, MDP0000209861, MDP0000901826, MDP0000284699, MDP0000803652, MDP0000309115, MDP0000611963, MDP0000270559, MDP0000259472, MDP0000602147, MDP0000285823, MDP0000272830, MDP0000242118
7	Pathogenic Escherichia coli infection	8 (4.55%)	218 (0.61%)	1.39718e-05	0.000194221	ko05130	MDP0000495681, MDP0000928586, MDP0000474771, MDP0000607252, MDP0000940835, MDP0000822552, MDP0000895282, MDP0000164790
8	Epstein-Barr virus infection	20 (11.36%)	1360 (3.82%)	1.43868e-05	0.000194221	ko05169	MDP0000164312, MDP0000218445, MDP0000247576, MDP0000131170, MDP0000203072, MDP0000182716, MDP0000146388, MDP0000219530, MDP0000267866, MDP0000311542, MDP0000708478, MDP0000209861, MDP0000901826, MDP0000284699, MDP0000803652, MDP0000309115, MDP0000611963, MDP0000270559, MDP0000285823, MDP0000272830
9	Phagosome	9 (5.11%)	417 (1.17%)	0.000247137	0.00296564	ko04145	MDP0000495681, MDP0000928586, MDP0000474771, MDP0000607252, MDP0000940835, MDP0000822552, MDP0000895282, MDP0000164790, MDP0000161103
10	RNA transport	12 (6.82%)	816 (2.29%)	0.000795472	0.00859109	ko03013	MDP0000222178, MDP0000143020, MDP0000249258, MDP0000281356, MDP0000281358, MDP0000281359, MDP0000237505, MDP0000302933, MDP0000311297, MDP0000148494, MDP0000521251, MDP0000703834
11	Butirosin and neomycin biosynthesis	2 (1.14%)	12 (0.03%)	0.00155165	0.0152343	ko00524	MDP0000823956, MDP0000643891
12	Pyrimidine metabolism	22 (12.5%)	2374 (6.67%)	0.00335227	0.0301704	ko00240	MDP0000164312, MDP0000218445, MDP0000247576, MDP0000131170, MDP0000203072, MDP0000182716, MDP0000146388, MDP0000219530, MDP0000267866, MDP0000311542, MDP0000708478, MDP0000209861, MDP0000901826, MDP0000284699, MDP0000803652, MDP0000309115, MDP0000611963, MDP0000270559, MDP0000259472, MDP0000285823, MDP0000272830, MDP0000233288
13	Carbohydrate digestion and absorption	2 (1.14%)	24 (0.07%)	0.00624102	0.0518485	ko04973	MDP0000823956, MDP0000643891
14	Glycosylphosphatidylinositol(GPI)-anchor biosynthesis	4 (2.27%)	219 (0.61%)	0.0236999	0.182827	ko00563	MDP0000196515, MDP0000243227, MDP0000887330, MDP0000803911
15	Streptomycin biosynthesis	2 (1.14%)	65 (0.18%)	0.0412357	0.296897	ko00521	MDP0000823956, MDP0000643891
16	Insulin signaling pathway	5 (2.84%)	405 (1.14%)	0.0513226	0.346427	ko04910	MDP0000145463, MDP0000823956, MDP0000643891, MDP0000179876, MDP0000233288
17	Tryptophan metabolism	3 (1.7%)	202 (0.57%)	0.0790147	0.501976	ko00380	MDP0000208233, MDP0000208234, MDP0000138851
18	Base excision repair	3 (1.7%)	232 (0.65%)	0.108117	0.631588	ko03410	MDP0000259472, MDP0000131379, MDP0000318212
19	Terpenoid backbone biosynthesis	3 (1.7%)	237 (0.67%)	0.113323	0.631588	ko00900	MDP0000161368, MDP0000218367, MDP0000478654
20	Protein processing in endoplasmic reticulum	8 (4.55%)	986 (2.77%)	0.116961	0.631588	ko04141	MDP0000270176, MDP0000197402, MDP0000230259, MDP0000441149, MDP0000201162, MDP0000535412, MDP0000319251, MDP0000213649
21	Type II diabetes mellitus	2 (1.14%)	128 (0.36%)	0.132219	0.679986	ko04930	MDP0000823956, MDP0000643891
22	Glycosphingolipid biosynthesis - globo series	1 (0.57%)	31 (0.09%)	0.142433	0.699216	ko00603	MDP0000262060
23	Amino sugar and nucleotide sugar metabolism	5 (2.84%)	627 (1.76%)	0.199811	0.938241	ko00520	MDP0000518321, MDP0000823956, MDP0000452189, MDP0000643891, MDP0000262060
24	Peptidoglycan biosynthesis	1 (0.57%)	48 (0.13%)	0.211778	0.953002	ko00550	MDP0000160747
25	mTOR signaling pathway	2 (1.14%)	190 (0.53%)	0.241706	0.999993	ko04150	MDP0000179876, MDP0000233288
26	Glycosphingolipid biosynthesis - ganglio series	1 (0.57%)	56 (0.16%)	0.242453	0.999993	ko00604	MDP0000262060
27	Regulation of autophagy	2 (1.14%)	219 (0.61%)	0.294669	0.999993	ko04140	MDP0000172357, MDP0000233288
28	Ribosome biogenesis in eukaryotes	3 (1.7%)	409 (1.15%)	0.329152	0.999993	ko03008	MDP0000224266, MDP0000309396, MDP0000313089
29	Glycosaminoglycan degradation	1 (0.57%)	90 (0.25%)	0.360116	0.999993	ko00531	MDP0000262060
30	Notch signaling pathway	1 (0.57%)	91 (0.26%)	0.363287	0.999993	ko04330	MDP0000006479
31	Lysine degradation	1 (0.57%)	92 (0.26%)	0.366442	0.999993	ko00310	MDP0000167291
32	Alzheimer's disease	3 (1.7%)	441 (1.24%)	0.372208	0.999993	ko05010	MDP0000006479, MDP0000535412, MDP0000319251
33	Homologous recombination	2 (1.14%)	264 (0.74%)	0.375526	0.999993	ko03440	MDP0000272485, MDP0000259472
34	Galactose metabolism	2 (1.14%)	266 (0.75%)	0.379044	0.999993	ko00052	MDP0000823956, MDP0000643891
35	MAPK signaling pathway - yeast	2 (1.14%)	279 (0.78%)	0.401699	0.999993	ko04011	MDP0000229070, MDP0000143020
36	ErbB signaling pathway	1 (0.57%)	111 (0.31%)	0.423516	0.999993	ko04012	MDP0000179876
37	Acute myeloid leukemia	1 (0.57%)	114 (0.32%)	0.432048	0.999993	ko05221	MDP0000179876
38	Hypertrophic cardiomyopathy (HCM)	1 (0.57%)	123 (0.35%)	0.456898	0.999993	ko05410	MDP0000233288
39	Pantothenate and CoA biosynthesis	1 (0.57%)	131 (0.37%)	0.478077	0.999993	ko00770	MDP0000160747
40	Wnt signaling pathway	2 (1.14%)	332 (0.93%)	0.489615	0.999993	ko04310	MDP0000006479, MDP0000319620
41	Carotenoid biosynthesis	2 (1.14%)	337 (0.95%)	0.497492	0.999993	ko00906	MDP0000768787, MDP0000242118
42	Adipocytokine signaling pathway	1 (0.57%)	143 (0.4%)	0.508316	0.999993	ko04920	MDP0000233288
43	Other glycan degradation	2 (1.14%)	363 (1.02%)	0.537187	0.999993	ko00511	MDP0000262060, MDP0000242118
44	Selenocompound metabolism	1 (0.57%)	157 (0.44%)	0.5414	0.999993	ko00450	MDP0000259520
45	Cysteine and methionine metabolism	2 (1.14%)	377 (1.06%)	0.557658	0.999993	ko00270	MDP0000679173, MDP0000212365
46	Herpes simplex infection	2 (1.14%)	391 (1.1%)	0.577481	0.999993	ko05168	MDP0000729468, MDP0000162476
47	Alanine, aspartate and glutamate metabolism	2 (1.14%)	393 (1.1%)	0.580259	0.999993	ko00250	MDP0000273601, MDP0000242118
48	RNA degradation	2 (1.14%)	396 (1.11%)	0.584402	0.999993	ko03018	MDP0000262060, MDP0000233012
49	SNARE interactions in vesicular transport	1 (0.57%)	179 (0.5%)	0.588972	0.999993	ko04130	MDP0000863899
50	Phosphatidylinositol signaling system	1 (0.57%)	180 (0.51%)	0.591013	0.999993	ko04070	MDP0000161103
51	Inositol phosphate metabolism	1 (0.57%)	189 (0.53%)	0.608941	0.999993	ko00562	MDP0000161103
52	TGF-beta signaling pathway	1 (0.57%)	199 (0.56%)	0.627945	0.999993	ko04350	MDP0000179876
53	Thyroid cancer	1 (0.57%)	199 (0.56%)	0.627945	0.999993	ko05216	MDP0000143020
54	Prion diseases	1 (0.57%)	211 (0.59%)	0.649541	0.999993	ko05020	MDP0000244571
55	Sphingolipid metabolism	1 (0.57%)	212 (0.6%)	0.651283	0.999993	ko00600	MDP0000674429
56	mRNA surveillance pathway	2 (1.14%)	486 (1.36%)	0.694829	0.999993	ko03015	MDP0000319349, MDP0000209819
57	Glyoxylate and dicarboxylate metabolism	1 (0.57%)	244 (0.69%)	0.702715	0.999993	ko00630	MDP0000272485
58	Diterpenoid biosynthesis	1 (0.57%)	257 (0.72%)	0.721386	0.999993	ko00904	MDP0000768787
59	Fc gamma R-mediated phagocytosis	1 (0.57%)	283 (0.79%)	0.755302	0.999993	ko04666	MDP0000179876
60	Regulation of actin cytoskeleton	1 (0.57%)	283 (0.79%)	0.755302	0.999993	ko04810	MDP0000161103
61	Starch and sucrose metabolism	4 (2.27%)	1049 (2.95%)	0.764861	0.999993	ko00500	MDP0000518321, MDP0000823956, MDP0000452189, MDP0000643891
62	Flavone and flavonol biosynthesis	1 (0.57%)	306 (0.86%)	0.781864	0.999993	ko00944	MDP0000131124
63	Antigen processing and presentation	1 (0.57%)	317 (0.89%)	0.793534	0.999993	ko04612	MDP0000375005
64	Glycerolipid metabolism	1 (0.57%)	323 (0.91%)	0.799635	0.999993	ko00561	MDP0000272485
65	Nucleotide excision repair	1 (0.57%)	328 (0.92%)	0.804583	0.999993	ko03420	MDP0000259472
66	Bisphenol degradation	1 (0.57%)	333 (0.94%)	0.809408	0.999993	ko00363	MDP0000131124
67	DNA replication	1 (0.57%)	335 (0.94%)	0.811305	0.999993	ko03030	MDP0000259472
68	MAPK signaling pathway	1 (0.57%)	337 (0.95%)	0.813184	0.999993	ko04010	MDP0000244571
69	Citrate cycle (TCA cycle)	1 (0.57%)	337 (0.95%)	0.813184	0.999993	ko00020	MDP0000319618
70	alpha-Linolenic acid metabolism	1 (0.57%)	342 (0.96%)	0.817798	0.999993	ko00592	MDP0000716496
71	Aminoacyl-tRNA biosynthesis	1 (0.57%)	346 (0.97%)	0.821408	0.999993	ko00970	MDP0000315706
72	Lysosome	2 (1.14%)	641 (1.8%)	0.827906	0.999993	ko04142	MDP0000262060, MDP0000242118
73	Polycyclic aromatic hydrocarbon degradation	1 (0.57%)	354 (0.99%)	0.828416	0.999993	ko00624	MDP0000131124
74	Glycolysis / Gluconeogenesis	2 (1.14%)	650 (1.83%)	0.833749	0.999993	ko00010	MDP0000823956, MDP0000643891
75	Meiosis - yeast	1 (0.57%)	364 (1.02%)	0.836793	0.999993	ko04113	MDP0000229070
76	ABC transporters	2 (1.14%)	693 (1.95%)	0.859277	0.999993	ko02010	MDP0000259472, MDP0000262060
77	Pentose phosphate pathway	1 (0.57%)	405 (1.14%)	0.867091	0.999993	ko00030	MDP0000242118
78	Arginine and proline metabolism	1 (0.57%)	406 (1.14%)	0.867755	0.999993	ko00330	MDP0000262767
79	Glycine, serine and threonine metabolism	1 (0.57%)	420 (1.18%)	0.876718	0.999993	ko00260	MDP0000272485
80	Spliceosome	2 (1.14%)	742 (2.08%)	0.883987	0.999993	ko03040	MDP0000729468, MDP0000162476
81	Two-component system	1 (0.57%)	434 (1.22%)	0.885076	0.999993	ko02020	MDP0000259472
82	Cell cycle - yeast	2 (1.14%)	828 (2.33%)	0.917926	0.999993	ko04111	MDP0000611963, MDP0000270559
83	Stilbenoid, diarylheptanoid and gingerol biosynthesis	1 (0.57%)	567 (1.59%)	0.941096	0.999993	ko00945	MDP0000131124
84	Pathways in cancer	1 (0.57%)	570 (1.6%)	0.941979	0.999993	ko05200	MDP0000143020
85	Metabolic pathways	42 (23.86%)	10385 (29.16%)	0.951079	0.999993	ko01100	MDP0000319618, MDP0000196515, MDP0000243227, MDP0000160747, MDP0000272485, MDP0000768787, MDP0000674429, MDP0000164312, MDP0000218445, MDP0000247576, MDP0000131170, MDP0000203072, MDP0000182716, MDP0000146388, MDP0000219530, MDP0000267866, MDP0000311542, MDP0000708478, MDP0000209861, MDP0000901826, MDP0000284699, MDP0000887330, MDP0000131124, MDP0000803911, MDP0000262767, MDP0000679173, MDP000021…
86	Flavonoid biosynthesis	1 (0.57%)	666 (1.87%)	0.964243	0.999993	ko00941	MDP0000131124
87	Fructose and mannose metabolism	3 (1.7%)	1409 (3.96%)	0.972043	0.999993	ko00051	MDP0000823956, MDP0000643891, MDP0000233288
88	Fanconi anemia pathway	1 (0.57%)	715 (2.01%)	0.972085	0.999993	ko03460	MDP0000426285
89	Neurotrophin signaling pathway	2 (1.14%)	1236 (3.47%)	0.985544	0.999993	ko04722	MDP0000006479, MDP0000285823
90	Tuberculosis	2 (1.14%)	1318 (3.7%)	0.98995	0.999993	ko05152	MDP0000375005, MDP0000285823
91	Limonene and pinene degradation	2 (1.14%)	1329 (3.73%)	0.990432	0.999993	ko00903	MDP0000131124, MDP0000233288
92	Aminobenzoate degradation	2 (1.14%)	1339 (3.76%)	0.99085	0.999993	ko00627	MDP0000131124, MDP0000233288
93	Ethylbenzene degradation	1 (0.57%)	980 (2.75%)	0.992727	0.999993	ko00642	MDP0000233288
94	Plant hormone signal transduction	4 (2.27%)	2107 (5.92%)	0.993662	0.999993	ko04075	MDP0000921402, MDP0000659362, MDP0000582901, MDP0000277064
95	Benzoate degradation	1 (0.57%)	1017 (2.86%)	0.993977	0.999993	ko00362	MDP0000233288
96	Leishmaniasis	1 (0.57%)	1101 (3.09%)	0.996078	0.999993	ko05140	MDP0000285823
97	Apoptosis	1 (0.57%)	1103 (3.1%)	0.996118	0.999993	ko04210	MDP0000285823
98	NF-kappa B signaling pathway	1 (0.57%)	1105 (3.1%)	0.996158	0.999993	ko04064	MDP0000285823
99	Toll-like receptor signaling pathway	1 (0.57%)	1115 (3.13%)	0.996349	0.999993	ko04620	MDP0000285823
100	Chagas disease (American trypanosomiasis)	1 (0.57%)	1139 (3.2%)	0.996771	0.999993	ko05142	MDP0000285823
101	Pertussis	1 (0.57%)	1142 (3.21%)	0.99682	0.999993	ko05133	MDP0000285823
102	Measles	1 (0.57%)	1212 (3.4%)	0.997779	0.999993	ko05162	MDP0000285823
103	Ribosome	1 (0.57%)	1228 (3.45%)	0.997954	0.999993	ko03010	MDP0000541368
104	Toxoplasmosis	1 (0.57%)	1247 (3.5%)	0.998144	0.999993	ko05145	MDP0000285823
105	Microbial metabolism in diverse environments	6 (3.41%)	3073 (8.63%)	0.998267	0.999993	ko01120	MDP0000319618, MDP0000131124, MDP0000823956, MDP0000643891, MDP0000233288, MDP0000242118
106	Tyrosine metabolism	1 (0.57%)	1340 (3.76%)	0.998849	0.999993	ko00350	MDP0000233288
107	Influenza A	1 (0.57%)	1392 (3.91%)	0.99912	0.999993	ko05164	MDP0000285823
108	Biosynthesis of secondary metabolites	10 (5.68%)	5714 (16.05%)	0.999993	0.999993	ko01110	MDP0000319618, MDP0000272485, MDP0000768787, MDP0000131124, MDP0000518321, MDP0000823956, MDP0000452189, MDP0000643891, MDP0000262060, MDP0000242118
